# Supplementary material for: Codon Usage Analyses Reveal the Evolutionary Patterns among Plastid Genes of Saxifragales at a Larger-Sampling Scale
Source: Genes (Basel). 2023 Mar 11;14(3):694. doi: 10.3390/genes14030694 (PMC10048229; doi:10.3390/genes14030694)
Supplement: Supplementary file 1 [file genes-14-00694-s001.zip]

Archive with 3 entries (3 files):
- FigureS1.pdf
- FigureS2.pdf
- Supplementary_files.xlsx
