# Supplementary material for: Codon Usage Analyses Reveal the Evolutionary Patterns among Plastid Genes of Saxifragales at a Larger-Sampling Scale
Source: Genes (Basel). 2023 Mar 11;14(3):694. doi: 10.3390/genes14030694 (PMC10048229; doi:10.3390/genes14030694)
Supplement: Supplementary file 1 [file genes-14-00694-s001.zip › Supplementary_files.xlsx]

## Sheet: Table S1
Table S1. List of the plastomes of Saxifragales involved in this study.
Family	Subfamily	Species	Accession No.	Genome size (bp)
Altingiaceae		Altingia chinensis	NC_047288	160,401 bp
		Altingia excelsa	NC_048995	160,861 bp
		Altingia yunnanensis	NC_048981	160,860 bp
		Liquidambar acalycina 1	NC_046936	160,433 bp
		Liquidambar acalycina 2	MN879312	160,434 bp
		Liquidambar formosana 1	NC_023092	160,410 bp
		Liquidambar formosana 2	MT079213	160,426 bp
		Liquidambar formosana 3	MN623380	160,425 bp
		Liquidambar formosana 4	OL628764	160,393 bp
		Liquidambar orientalis	NC_046937	160,771 bp
		Liquidambar styraciflua 1	NC_046938	160,750 bp
		Liquidambar styraciflua 2	MN879739	160,768 bp
		Semiliquidambar cathayensis 1	NC_046483	160,444 bp
		Semiliquidambar cathayensis 2	MN782512	160,430 bp
		Semiliquidambar cathayensis 3	MN410884	160,406 bp
Cercidiphyllaceae		Cercidiphyllum japonicum 1	NC_037940	159,854 bp
		Cercidiphyllum japonicum 2	MH191386	159,871 bp
		Cercidiphyllum japonicum 3	MN496059	159,897 bp
		Cercidiphyllum magnificum	NC_046692	159,899 bp
Crassulaceae	Crassuloideae	Crassula alstonii	OP729482	145,507 bp
		Crassula columella	OP729483	145,554 bp
		Crassula dejecta	OP729484	145,870 bp
		Crassula deltoidea	OP882298	145,175 bp
		Crassula expansa subsp. fragilis	OP882299	144,969 bp
		Crassula mesembrianthemopsis	OP882297	146,046 bp
		Crassula mesembryanthoides	OP729485	146,057 bp
		Crassula perforata	NC_053949	145,737 bp
		Crassula socialis	OP729486	145842 bp
		Crassula tecta	OP729487	146,060 bp
		Crassula volkensii	OP882300	144,855 bp
	Kalanchoideae	Adromischus maculatus	OM678464	151,651 bp
		Cotyledon tomentosa 1	MW848817	149,729 bp
		Cotyledon tomentosa 2	NC_053948	150,049 bp
		Kalanchoe blossfeldiana	OM320795	150,515 bp
		Kalanchoe daigremontiana 1	NC_053542	150,058 bp
		Kalanchoe daigremontiana 2	MW237835	150,056 bp
		Kalanchoe delagoensis	MW237833	150,018 bp
		Kalanchoe fedtschenkoi	NC_053951	150,001 bp
		Kalanchoe longiflora	MW237836	149,978 bp
		Kalanchoe tomentosa	MN794319	150,757 bp
	Sempervivoideae	Aeonium arboreum 1	OM993518	150,978 bp
		Aeonium arboreum 2	NC_053947	150,986 bp
		Aeonium balsamiferum	OM993519	150,963 bp
		Aeonium decorum	OM993520	150,990 bp
		Aeonium diplocyclum	OM993521	150,783 bp
		Aeonium dodrantale	OM993522	150,984 bp
		Aeonium nobile	OM993523	151,030 bp
		Aeonium saundersii	OM993524	150,883 bp
		Aeonium tabuliforme	OM993525	150,896 bp
		Aeonium undulatum	OM993526	150,918 bp
		Echeveria lilacina	NC_060813	150,080 bp
		Graptopetalum amethystinum	NC_053950	150,365 bp
		Hylotelephium erythrostictum	MZ519882	151,707 bp
		Hylotelephium ewersii	MN794014	151,699 bp
		Hylotelephium verticillatum	NC_052738	151,398 bp
		Hylotelephium viviparum	NC_063661	150,429 bp
		Meterostachys sikokianus	MZ365442	149,860 bp
		Monanthes anagensis	OM993527	149,967 bp
		Monanthes brachycaulos	OM993528	149,921 bp
		Monanthes muralis	OM993529	149,900 bp
		Monanthes polyphylla	OM993530	150,132 bp
		Orostachys chongsunensis	ON979333	151,399 bp
		Orostachys fimbriata	NC_053952	151,195 bp
		Orostachys iwarenge 1	ON979332	151,431 bp
		Orostachys iwarenge 2	MW851201	151,276 bp
		Orostachys japonica 1	NC_059698	150,464 bp
		Orostachys japonica 2	MN794320	151,419 bp
		Orostachys latielliptica	ON979328	151,462 bp
		Orostachys malacophylla	ON979331	151,374 bp
		Orostachys malacophylla var. ramosa	ON979330	151,424 bp
		Orostachys margaritifolia	ON979329	151,112 bp
		Orostachys minuta	NC_063662	150,368 bp
		Pachyphytum compactum	NC_053953	149,339 bp
		Pachyphytum longifolium	OM574632	150,179 bp
		Phedimus aizoon 1	MN794321	151,393 bp
		Phedimus aizoon 2	OP344958	151,757 bp
		Phedimus aizoon 3	OP344959	151,732 bp
		Phedimus aizoon var. floribundus	OP344945	151,748 bp
		Phedimus ellacombeanus 1	OP344955	151,869 bp
		Phedimus ellacombeanus 2	OP344956	151,694 bp
		Phedimus ellacombeanus 3	OP344957	151,718 bp
		Phedimus kamtschaticus 1	NC_037946	151,652 bp
		Phedimus kamtschaticus 2	OP344954	151,849 bp
		Phedimus latiovalifolius	OP344952	151,787 bp
		Phedimus litoralis	OP344951	151,761 bp
		Phedimus middendorffianus 1	OP344949	151,557 bp
		Phedimus middendorffianus 2	OP344950	151,630 bp
		Phedimus odontophyllus	NC_063948	150,000 bp
		Phedimus selskianus	OP344948	151,768 bp
		Phedimus sikokianus	OP344947	151,769 bp
		Phedimus spurius	NC_063950	151,004 bp
		Phedimus takesimense 1	NC_026065	147,048 bp
		Phedimus takesimense 2	MZ707524	151,767 bp
		Phedimus takesimense 3	MZ707525	151,794 bp
		Phedimus takesimense 4	MZ707526	151,632 bp
		Phedimus yangshanicus	NC_063949	150,000 bp
		Phedimus zokuriensis	OP344946	151,746 bp
		Rhodiola bupleuroides 1	MT460447	151,250 bp
		Rhodiola bupleuroides 2	OL742461	151,820 bp
		Rhodiola bupleuroides 3	OM177222	151,853 bp
		Rhodiola calliantha	MT460448	151,307 bp
		Rhodiola crenulata 1	NC_050881	151,912 bp
		Rhodiola crenulata 2	MN794322	151,732 bp
		Rhodiola crenulata 3	MT712167	151,724 bp
		Rhodiola crenulata 4	MK281587	151,841 bp
		Rhodiola dumulosa 1	MN794323	151,582 bp
		Rhodiola dumulosa 2	OM161974	150,920 bp
		Rhodiola fastigiata	MN794324	151,924 bp
		Rhodiola gelida	NC_063786	151,832 bp
		Rhodiola henryi 1	MT460449	151,739 bp
		Rhodiola henryi 2	OL742459	151,891 bp
		Rhodiola himalensis 1	MT460450	150,879 bp
		Rhodiola himalensis 2	OM161975	151,018 bp
		Rhodiola himalensis 3	MZ242253	151,074 bp
		Rhodiola hobsonii	MN794325	150,641 bp
		Rhodiola humilis	MN794326	150,779 bp
		Rhodiola integrifolia	MN794327	151,452 bp
		Rhodiola kirilowii 1	NC_052736	150,905 bp
		Rhodiola kirilowii 2	MT937183	150,896 bp
		Rhodiola kirilowii 3	MT460451	150,914 bp
		Rhodiola liciae	MT460452	151,577 bp
		Rhodiola macrocarpa	MT460453	151,310 bp
		Rhodiola ovatisepala	MN794328	151,073 bp
		Rhodiola prainii	MN794329	151,594 bp
		Rhodiola quadrifida 1	MT460454	150,773 bp
		Rhodiola quadrifida 2	OM161976	151,773 bp
		Rhodiola quadrifida 3	OL742463	150,771 bp
		Rhodiola rhodantha	MN794330	151,061 bp
		Rhodiola rosea	NC_041671	151,348 bp
		Rhodiola sacra	NC_052735	150,941 bp
		Rhodiola sexifolia	NC_052737	151,605 bp
		Rhodiola sinuata	MT460455	151,349 bp
		Rhodiola smithii	MN794331	150,286 bp
		Rhodiola stapfii	MT460456	151,380 bp
		Rhodiola subopposita	NC_063629	151,916 bp
		Rhodiola tangutica 1	OK257678	151,707 bp
		Rhodiola tangutica 2	OL742462	151,061 bp
		Rhodiola wallichiana 1	MT460457	151,358 bp
		Rhodiola wallichiana 2	OL742458	151,697 bp
		Rhodiola yunnanensis	MN794332	151,257 bp
		Rosularia alpestris	MN794333	151,288 bp
		Sedum alfredii	NC_064359	149,427 bp
		Sedum bulbiferum	NC_065835	150,074 bp
		Sedum emarginatum	NC_054184	149,188 bp
		Sedum kurilense	OP344953	151,845 bp
		Sedum lineare	NC_052707	149,257 bp
		Sedum oryzifolium	NC_027837	149,609 bp
		Sedum plumbizincicola	MN185459	149,397 bp
		Sedum sarmentosum	NC_023085	150,448 bp
		Sedum tricarpum	MZ519883	149,349 bp
		Sempervivum tectorum	NC_053954	151,182 bp
		Sinocrassula densirosulata	NC_053955	151,773 bp
		Sinocrassula indica	MN794334	151,755 bp
		Umbilicus rupestris	MN794335	150,995 bp
Daphniphyllaceae		Daphniphyllum macropodum	MN496060	160,408 bp
		Daphniphyllum oldhamii	NC_037883	160,137 bp
Grossulariaceae		Ribes fasciculatum var. chinense	MH191388	157,298 bp
		Ribes glaciale	MK887908	157,848 bp
		Ribes nevadense	MN496075	157,715 bp
		Ribes odoratum	MT081309	157,152 bp
		Ribes roezlii	MN496076	157,781 bp
Haloragaceae		Glischrocaryon aureum	MW971555	158,417 bp
		Gonocarpus micranthus	MW971559	158,655 bp
		Haloragis aspera	MW971557	159,395 bp
		Haloragis erecta	MW971558	159,414 bp
		Haloragodendron glandulosum	MW971556	158,146 bp
		Myriophyllum aquaticum	NC_048889	160,465 bp
		Myriophyllum spicatum 1	MK250869	158,858 bp
		Myriophyllum spicatum 2	NC_037885	158,860 bp
Hamamelidaceae		Chunia bucklandioides	NC_041163	159,814 bp
		Corylopsis coreana	NC_040141	159,398 bp
		Corylopsis glandulifera	NC_060830	159,402 bp
		Corylopsis microcarpa	NC_061208	159,438 bp
		Corylopsis multiflora var. nivea	MW043717	158,993 bp
		Corylopsis sinensis	NC_058779	159,419 bp
		Corylopsis spicata	MK942341	159,507 bp
		Corylopsis velutina	NC_060832	159,414 bp
		Disanthus cercidifolius subsp. Longipes 1	MK411769	158,149 bp
		Disanthus cercidifolius subsp. Longipes 2	NC_050371	158,076 bp
		Distylium buxifolium	NC_059888	159,084 bp
		Distylium chinense	NC_059885	159,087 bp
		Distylium cuspidatum	NC_059890	159,068 bp
		Distylium dunnianum	NC_059882	159,097 bp
		Distylium elaeagnoides	NC_059892	159,094 bp
		Distylium gracile	NC_059889	159,127 bp
		Distylium lepidotum	NC_059891	159,041 bp
		Distylium macrophyllum 1	NC_059884	159,095 bp
		Distylium macrophyllum 2	MN729500	159,089 bp
		Distylium myricoides	NC_059883	159,093 bp
		Distylium pingpienense	NC_059887	159,081 bp
		Distylium racemosum 1	NC_059886	159,107 bp
		Distylium racemosum 2	MZ571522	159,118 bp
		Distylium tsiangii	MN711651	159,125 bp
		Exbucklandia populnea	ON584550	160,744 bp
		Fortunearia sinensis 1	NC_041487	159,441 bp
		Fortunearia sinensis 2	MN496061	159,413 bp
		Hamamelis mollis	NC_037881	159,731 bp
		Loropetalum chinense 1	MW599992	159,425 bp
		Loropetalum chinense 2	MZ642355	159,444 bp
		Loropetalum chinense var. rubrum 1	MW346664	159,451 bp
		Loropetalum chinense var. rubrum 2	MW368385	159,427 bp
		Loropetalum subcordatum	NC_037694	158,706 bp
		Mytilaria laosensis	NC_048997	159,941 bp
		Parrotia subaequalis 1	NC_037243	159,280 bp
		Parrotia subaequalis 2	MG334121	159,324 bp
		Rhodoleia championii	NC_045276	159,115 bp
		Sinowilsonia henryi 1	NC_036069	158,741 bp
		Sinowilsonia henryi 2	MF497447	159,699 bp
		Sycopsis sinensis 1	MT323104	159,093 bp
		Sycopsis sinensis 2	MN496080	159,043 bp
Iteaceae		Itea chinensis	NC_037884	160,258 bp
Paeoniaceae		Paeonia anomala	MT210549	152,745 bp
		Paeonia brownii	NC_037880	152,228 bp
		Paeonia decomposita	NC_039425	152,601 bp
		Paeonia delavayi 1	KY817591	154,405 bp
		Paeonia delavayi 2	MN463100	152,872 bp
		Paeonia delavayi var. lutea	MT210546	152,790 bp
		Paeonia emodi	MT210548	152,828 bp
		Paeonia intermedia	MT210547	152,713 bp
		Paeonia jishanensis 1	NC_050330	152,595 bp
		Paeonia jishanensis 2	MG991935	152,628 bp
		Paeonia jishanensis 3	MT210545	152,631 bp
		Paeonia lactiflora 1	NC_040983	152,747 bp
		Paeonia lactiflora 2	MN868412	153,405 bp
		Paeonia lactiflora 3	MN149612	152,702 bp
		Paeonia lactiflora 4	MN149613	152,660 bp
		Paeonia lactiflora 5	MK860971	152,731 bp
		Paeonia lactiflora 6	MT821945	152,752 bp
		Paeonia lactiflora 7	MW762595	152,750 bp
		Paeonia lactiflora 8	MN508366	152,692 bp
		Paeonia lactiflora 9	MZ636553	152,731 bp
		Paeonia ludlowii	NC_035623	152,687 bp
		Paeonia lutea	NC_050331	152,791 bp
		Paeonia mairei	MZ617462	152,731 bp
		Paeonia obovata 1	NC_026076	152,698 bp
		Paeonia obovata 2	MH191383	152,736 bp
		Paeonia obovata 3	MT821946	152,724 bp
		Paeonia obovata var. japonica	MT821944	152,731 bp
		Paeonia ostii 1	MG585274	152,153 bp
		Paeonia ostii 2	MK701990	152,763 bp
		Paeonia ostii 3	OM179763	152,857 bp
		Paeonia ostii 4	OM291541	152,756 bp
		Paeonia potaninii	NC_050332	152,785 bp
		Paeonia qiui	NC_050333	152,578 bp
		Paeonia rockii 1	NC_037772	152,821 bp
		Paeonia rockii 2	MK701993	152,565 bp
		Paeonia rockii 3	OK235337	152,840 bp
		Paeonia rockii subsp. taibaishanica	MW192444	153,368 bp
		Paeonia suffruticosa 1	NC_037879	153,119 bp
		Paeonia suffruticosa 2	JQ952559	153,154 bp
		Paeonia suffruticosa 3	MH793271	152,811 bp
		Paeonia suffruticosa 4	MK701994	152,850 bp
		Paeonia suffruticosa 5	MK701995	152,608 bp
		Paeonia suffruticosa 6	MK701996	152,819 bp
		Paeonia suffruticosa 7	MK701997	152,519 bp
		Paeonia suffruticosa 8	OK662586	152,596 bp
		Paeonia suffruticosa 9	OM179764	152,823 bp
		Paeonia suffruticosa 10	ON209192	152,820 bp
		Paeonia suffruticosa 11	ON227528	152,835 bp
		Paeonia veitchii 1	NC_032401	152,682 bp
		Paeonia veitchii 2	MW762596	152,527 bp
Penthoraceae		Penthorum chinense	NC_023086	156,686 bp
Saxifragaceae		Astilbe chinensis	NC_060775	157,231 bp
		Astilbe koreana	NC_060776	156,752 bp
		Astilbe rivularis	NC_066493	156,240 bp
		Astilboides tabularis	NC_051893	157,147 bp
		Bergenia purpurascens 1	OK012000	156,186 bp
		Bergenia purpurascens 2	ON310829	155,802 bp
		Bergenia scopulosa	NC_036061	156,041 bp
		Boykinia aconitifolia	MN496058	154,368 bp
		Chrysosplenium album	OK336556	153,066 bp
		Chrysosplenium alternifolium 1	NC_051986	152,619 bp
		Chrysosplenium alternifolium 2	OK336545	153,070 bp
		Chrysosplenium aureobracteatum	NC_039740	153,102 bp
		Chrysosplenium axillare	OK336553	152,089 bp
		Chrysosplenium biondianum	OK336542	154,441 bp
		Chrysosplenium carnosum	NC_067026	148,566 bp
		Chrysosplenium davidianum	NC_067002	152,174 bp
		Chrysosplenium delavayi	NC_067004	153,484 bp
		Chrysosplenium echinus	NC_067020	152,375 bp
		Chrysosplenium fauriei	NC_067023	152,221 bp
		Chrysosplenium flagelliferum	MN729584	151,679 bp
		Chrysosplenium forrestii	NC_067027	151,961 bp
		Chrysosplenium giraldianum	NC_067011	153,249 bp
		Chrysosplenium glossophyllum	NC_067008	152,325 bp
		Chrysosplenium grayanum	NC_067018	152,565 bp
		Chrysosplenium griffithii	NC_067010	152,364 bp
		Chrysosplenium griffithii var. intermedium	OK336543	152,349 bp
		Chrysosplenium henryi	NC_066997	152,350 bp
		Chrysosplenium hydrocotylifolium	NC_067005	152,228 bp
		Chrysosplenium japonicum	NC_067017	152,619 bp
		Chrysosplenium kamtschaticum	NC_051988	152,561 bp
		Chrysosplenium kiotense	NC_067021	152,866 bp
		Chrysosplenium lanuginosum 1	MK814607	151,512 bp
		Chrysosplenium lanuginosum 2	NC_066999	152,127 bp
		Chrysosplenium lectus-cochleae	OK336550	152,500 bp
		Chrysosplenium macrophyllum	MK973001	152,837 bp
		Chrysosplenium macrospermum	NC_067024	152,760 bp
		Chrysosplenium macrostemon	NC_067022	152,173 bp
		Chrysosplenium microspermum	NC_067009	153,022 bp
		Chrysosplenium nepalense	NC_067000	153,475 bp
		Chrysosplenium nudicaule	MZ424445	152,775 bp
		Chrysosplenium pilosum 1	NC_067001	152,676 bp
		Chrysosplenium pilosum 2	OK336559	153,026 bp
		Chrysosplenium qinlingense	NC_067012	153,760 bp
		Chrysosplenium ramosum	MK973002	153,460 bp
		Chrysosplenium serreanum	NC_067003	153,676 bp
		Chrysosplenium sinicum 1	NC_051987	153,427 bp
		Chrysosplenium sinicum 2	MK814606	152,524 bp
		Chrysosplenium taibaishanense	NC_067015	152,347 bp
		Chrysosplenium uniflorum	NC_066998	151,702 bp
		Chrysosplenium zhangjiajieense	NC_067025	152,592 bp
		Chrysosplenium zhouzhiense	NC_067014	151,855 bp
		Heuchera abramsii	MN496062	155,527 bp
		Heuchera alba	MN496063	155,360 bp
		Heuchera caespitosa	MN496064	155,520 bp
		Heuchera eastwoodiae	MN496065	155,174 bp
		Heuchera grossulariifolia	MN496066	155,493 bp
		Heuchera longipetala	MN496067	155,418 bp
		Heuchera mexicana	MN496068	155,451 bp
		Heuchera micrantha	NC_061175	155,469 bp
		Heuchera parviflora var. saurensis	KR478645	154,696 bp
		Heuchera parvifolia var. utahensis	MN496069	155,350 bp
		Heuchera richardsonii	NC_042923	155,330 bp
		Heuchera villosa	NC_042924	155,361 bp
		Leptarrhena pyrolifolia	MN496070	155,055 bp
		Micranthes melanocentra	NC_056191	155,317 bp
		Mitella diphylla 1	NC_042925	155,445 bp
		Mitella diphylla 2	MN496071	155,646 bp
		Mitella formosana	NC_042926	154,407 bp
		Mukdenia acanthifolia 1	NC_062439	156,935 bp
		Mukdenia acanthifolia 2	MW711717	156,341 bp
		Mukdenia acanthifolia 3	MW711716	156,923 bp
		Mukdenia rossii 1	NC_037495	156,960 bp
		Mukdenia rossii 2	MN496073	156,927 bp
		Mukdenia rossii 3	MW711718	157,018 bp
		Mukdenia rossii 4	MW711719	157,004 bp
		Mukdenia rossii 5	MW653860	156,420 bp
		Oresitrophe rupifraga 1	NC_037514	156,773 bp
		Oresitrophe rupifraga 2	MG470845	156,738 bp
		Oresitrophe rupifraga 3	MN496074	156,787 bp
		Pectiantia pentandra	MN496072	155,470 bp
		Peltoboykinia tellimoides	MZ779205	156,274 bp
		Rodgersia aesculifolia	NC_057229	157,238 bp
		Rodgersia sambucifolia	MN496077	157,289 bp
		Saniculiphyllum guangxiense	MN496078	151,704 bp
		Saxifraga montana	MK887924	147,646 bp
		Saxifraga saginoides	ON458149	147,716 bp
		Saxifraga sessiliflora	ON458148	149,569 bp
		Saxifraga sinomontana	MN104589	147,240 bp
		Saxifraga stolonifera	NC_037882	151,066 bp
		Saxifraga umbellulata var. pectinata	NC_058983	146,549 bp
		Saxifraga umbellulata var. umbellulata	OL405262	147,442 bp
		Tanakaea radicans	NC_057123	155,265 bp
		Tiarella cordifolia 1	NC_042927	155,368 bp
		Tiarella cordifolia 2	MH708567	155,400 bp
		Tiarella polyphylla 1	NC_042928	154,902 bp
		Tiarella polyphylla 2	MH708569	154,717 bp
		Tiarella polyphylla 3	MH708570	154,729 bp
		Tiarella polyphylla 4	MH708571	154,850 bp
		Tiarella trifoliata	NC_042929	155,390 bp

## Sheet: Table S2
Table S2. Nucleotide compositions of the plastid genes among Saxifragales involved in this study.
Family	Species	Gene	GC	GC1	GC2	GC3
Altingiaceae	Altingia chinensis	accD	36.0167	40.85	37.62	29.58
Altingiaceae	Altingia excelsa	accD	36.0867	41.05	37.63	29.58
Altingiaceae	Altingia yunnanensis	accD	36.0867	41.05	37.63	29.58
Altingiaceae	Liquidambar acalycina 1	accD	36.0167	40.85	37.62	29.58
Altingiaceae	Liquidambar acalycina 2	accD	36.0167	40.85	37.62	29.58
Altingiaceae	Liquidambar formosana 1	accD	36.0167	40.85	37.62	29.58
Altingiaceae	Liquidambar formosana 2	accD	36.0167	40.85	37.62	29.58
Altingiaceae	Liquidambar formosana 3	accD	36.0167	40.85	37.62	29.58
Altingiaceae	Liquidambar formosana 4	accD	36.0167	40.85	37.62	29.58
Altingiaceae	Liquidambar orientalis	accD	36.22	40.85	37.83	29.98
Altingiaceae	Liquidambar styraciflua 1	accD	36.2867	41.05	37.83	29.98
Altingiaceae	Liquidambar styraciflua 2	accD	36.2867	41.05	37.83	29.98
Altingiaceae	Semiliquidambar cathayensis 1	accD	35.9467	40.85	37.62	29.37
Altingiaceae	Semiliquidambar cathayensis 2	accD	36.0167	40.85	37.62	29.58
Altingiaceae	Semiliquidambar cathayensis 3	accD	36.0167	40.85	37.62	29.58
Cercidiphyllaceae	Cercidiphyllum japonicum 1	accD	36.3033	41.3	38.26	29.35
Cercidiphyllaceae	Cercidiphyllum japonicum 2	accD	36.3033	41.3	38.26	29.35
Cercidiphyllaceae	Cercidiphyllum japonicum 3	accD	36.37	41.3	38.46	29.35
Cercidiphyllaceae	Cercidiphyllum magnificum	accD	36.37	41.3	38.46	29.35
Crassulaceae	Adromischus maculatus	accD	35.0633	40.75	33.88	30.56
Crassulaceae	Aeonium arboreum 1	accD	36.33	41.13	35.91	31.95
Crassulaceae	Aeonium arboreum 2	accD	36.33	41.13	35.91	31.95
Crassulaceae	Aeonium balsamiferum	accD	36.33	41.13	35.91	31.95
Crassulaceae	Aeonium decorum	accD	36.26	41.13	35.91	31.74
Crassulaceae	Aeonium diplocyclum	accD	36.17	41.7	35.48	31.33
Crassulaceae	Aeonium dodrantale	accD	36.3267	41.13	35.7	32.15
Crassulaceae	Aeonium nobile	accD	36.26	41.13	35.91	31.74
Crassulaceae	Aeonium saundersii	accD	36.2367	41.5	35.47	31.74
Crassulaceae	Aeonium tabuliforme	accD	36.4	41.34	35.91	31.95
Crassulaceae	Aeonium undulatum	accD	36.33	41.13	35.91	31.95
Crassulaceae	Cotyledon tomentosa 1	accD	36.18	41.87	35.57	31.1
Crassulaceae	Cotyledon tomentosa 2	accD	36.18	41.87	35.57	31.1
Crassulaceae	Crassula alstonii	accD	36.1567	43.39	34.71	30.37
Crassulaceae	Crassula columella	accD	36.0867	43.18	34.71	30.37
Crassulaceae	Crassula dejecta	accD	36.1667	43.36	35.27	29.87
Crassulaceae	Crassula deltoidea	accD	38.1167	43.45	36.38	34.52
Crassulaceae	Crassula expansa subsp fragilis	accD	37.51	43.22	35.7	33.61
Crassulaceae	Crassula mesembrianthemopsis	accD	36.16	43.39	35.13	29.96
Crassulaceae	Crassula mesembryanthoides	accD	36.09	43.18	35.13	29.96
Crassulaceae	Crassula perforata	accD	35.9533	42.98	34.92	29.96
Crassulaceae	Crassula socialis	accD	36.2967	43.39	35.13	30.37
Crassulaceae	Crassula tecta	accD	36.16	43.39	35.13	29.96
Crassulaceae	Crassula volkensii	accD	37.82	43.48	35.82	34.16
Crassulaceae	Echeveria lilacina	accD	36.9533	41.34	36.33	33.19
Crassulaceae	Graptopetalum amethystinum	accD	36.8133	41.34	36.33	32.77
Crassulaceae	Hylotelephium erythrostictum	accD	35.9633	41.29	35.48	31.12
Crassulaceae	Hylotelephium ewersii	accD	35.98	40.71	35.49	31.74
Crassulaceae	Hylotelephium verticillatum	accD	36.0433	41.25	35.42	31.46
Crassulaceae	Hylotelephium viviparum	accD	35.96	40.66	35.27	31.95
Crassulaceae	Kalanchoe blossfeldiana	accD	36.03	41.62	35.56	30.91
Crassulaceae	Kalanchoe daigremontiana 1	accD	35.8367	40.62	35.84	31.05
Crassulaceae	Kalanchoe daigremontiana 2	accD	35.8833	40.91	35.75	30.99
Crassulaceae	Kalanchoe delagoensis	accD	35.8833	40.91	35.75	30.99
Crassulaceae	Kalanchoe fedtschenkoi	accD	35.9533	40.91	35.75	31.2
Crassulaceae	Kalanchoe longiflora	accD	35.8867	41.41	35.61	30.64
Crassulaceae	Kalanchoe tomentosa	accD	36.3933	41.46	36.26	31.46
Crassulaceae	Meterostachys sikokianus	accD	36.2367	41.83	35.41	31.47
Crassulaceae	Monanthes anagensis	accD	36.17	41.91	35.48	31.12
Crassulaceae	Monanthes brachycaulos	accD	36.1667	41.7	35.48	31.32
Crassulaceae	Monanthes muralis	accD	36.24	41.91	35.69	31.12
Crassulaceae	Monanthes polyphylla	accD	36.4467	42.12	35.27	31.95
Crassulaceae	Orostachys chongsunensis	accD	36.2	40.88	35.64	32.08
Crassulaceae	Orostachys fimbriata	accD	36.3067	41.08	36.3	31.54
Crassulaceae	Orostachys iwarenge 1	accD	35.88	40.83	35.26	31.55
Crassulaceae	Orostachys iwarenge 2	accD	35.6933	40.54	35.14	31.4
Crassulaceae	Orostachys japonica 1	accD	36.2967	40.81	35.73	32.35
Crassulaceae	Orostachys japonica 2	accD	36.2933	40.8	35.94	32.14
Crassulaceae	Orostachys latielliptica	accD	36.3067	40.98	35.88	32.06
Crassulaceae	Orostachys malacophylla	accD	36.1233	40.8	35.56	32.01
Crassulaceae	Orostachys malacophylla var ramosa	accD	35.8	40.74	35.18	31.48
Crassulaceae	Orostachys margaritifolia	accD	36.2967	40.81	35.73	32.35
Crassulaceae	Orostachys minuta	accD	36.2967	40.81	35.73	32.35
Crassulaceae	Pachyphytum compactum	accD	36.8133	41.13	36.33	32.98
Crassulaceae	Pachyphytum longifolium	accD	36.7433	41.34	36.12	32.77
Crassulaceae	Phedimus aizoon 1	accD	36.0333	41.29	35.48	31.33
Crassulaceae	Phedimus aizoon 2	accD	36.1	41.29	35.48	31.53
Crassulaceae	Phedimus aizoon 3	accD	35.77	40.16	36.11	31.04
Crassulaceae	Phedimus aizoon var floribundus	accD	36.0333	41.29	35.48	31.33
Crassulaceae	Phedimus ellacombeanus 1	accD	35.9433	40.41	35.46	31.96
Crassulaceae	Phedimus ellacombeanus 2	accD	35.9633	41.29	35.48	31.12
Crassulaceae	Phedimus ellacombeanus 3	accD	35.9633	41.29	35.48	31.12
Crassulaceae	Phedimus kamtschaticus 1	accD	35.8233	41.08	35.27	31.12
Crassulaceae	Phedimus kamtschaticus 2	accD	35.8733	40.41	35.25	31.96
Crassulaceae	Phedimus latiovalifolius	accD	36.0333	41.5	35.48	31.12
Crassulaceae	Phedimus litoralis	accD	36.1	41.29	35.48	31.53
Crassulaceae	Phedimus middendorffianus 1	accD	35.96	41.29	35.47	31.12
Crassulaceae	Phedimus middendorffianus 2	accD	35.6333	39.96	35.9	31.04
Crassulaceae	Phedimus odontophyllus	accD	36.1167	41.55	35.07	31.73
Crassulaceae	Phedimus selskianus	accD	35.97	40.16	36.11	31.64
Crassulaceae	Phedimus sikokianus	accD	35.8933	41.29	35.48	30.91
Crassulaceae	Phedimus spurius	accD	36.1633	41.41	34.99	32.09
Crassulaceae	Phedimus takesimense 1	accD	36.0867	41.65	35.47	31.14
Crassulaceae	Phedimus takesimense 2	accD	35.9633	41.29	35.48	31.12
Crassulaceae	Phedimus takesimense 3	accD	35.9633	41.29	35.48	31.12
Crassulaceae	Phedimus takesimense 4	accD	35.9633	41.29	35.48	31.12
Crassulaceae	Phedimus yangshanicus	accD	36.1167	41.55	35.07	31.73
Crassulaceae	Phedimus zokuriensis	accD	35.9633	41.29	35.48	31.12
Crassulaceae	Rhodiola bupleuroides 1	accD	36.0767	40.74	35.19	32.3
Crassulaceae	Rhodiola bupleuroides 2	accD	36.0767	40.53	35.39	32.31
Crassulaceae	Rhodiola bupleuroides 3	accD	36.2133	40.74	35.39	32.51
Crassulaceae	Rhodiola calliantha	accD	36.2333	41.62	35.19	31.89
Crassulaceae	Rhodiola crenulata 1	accD	35.91	40.65	35.78	31.3
Crassulaceae	Rhodiola crenulata 2	accD	36.2133	40.74	35.19	32.71
Crassulaceae	Rhodiola crenulata 3	accD	36.2133	40.74	35.19	32.71
Crassulaceae	Rhodiola crenulata 4	accD	36.2133	40.74	35.19	32.71
Crassulaceae	Rhodiola dumulosa 1	accD	36.1833	41.88	35.21	31.46
Crassulaceae	Rhodiola dumulosa 2	accD	36.0433	40.65	35.57	31.91
Crassulaceae	Rhodiola fastigiata	accD	36.2133	40.74	35.19	32.71
Crassulaceae	Rhodiola gelida	accD	36.1467	40.74	35.19	32.51
Crassulaceae	Rhodiola henryi 1	accD	36.08	40.62	35.25	32.37
Crassulaceae	Rhodiola henryi 2	accD	36.15	40.83	35.25	32.37
Crassulaceae	Rhodiola himalensis 1	accD	36.3	41.41	35.19	32.3
Crassulaceae	Rhodiola himalensis 2	accD	36.0433	40.65	35.57	31.91
Crassulaceae	Rhodiola himalensis 3	accD	35.8367	40.37	35.5	31.64
Crassulaceae	Rhodiola hobsonii	accD	36.2533	41.88	35	31.88
Crassulaceae	Rhodiola humilis	accD	36.1133	41.88	35	31.46
Crassulaceae	Rhodiola integrifolia	accD	36.1833	41.88	35.21	31.46
Crassulaceae	Rhodiola kirilowii 1	accD	36.3	41.62	35.19	32.09
Crassulaceae	Rhodiola kirilowii 2	accD	36.4433	41.7	35.27	32.36
Crassulaceae	Rhodiola kirilowii 3	accD	36.37	41.62	35.19	32.3
Crassulaceae	Rhodiola liciae	accD	35.8333	41.46	34.79	31.25
Crassulaceae	Rhodiola macrocarpa	accD	35.9367	40.53	34.98	32.3
Crassulaceae	Rhodiola ovatisepala	accD	35.9733	41.88	34.79	31.25
Crassulaceae	Rhodiola prainii	accD	36.1133	41.88	35	31.46
Crassulaceae	Rhodiola quadrifida 1	accD	36.2833	40.74	35.19	32.92
Crassulaceae	Rhodiola quadrifida 2	accD	35.77	40.57	35.5	31.24
Crassulaceae	Rhodiola quadrifida 3	accD	36.2833	40.74	35.19	32.92
Crassulaceae	Rhodiola rhodantha	accD	36.1133	41.88	35	31.46
Crassulaceae	Rhodiola rosea	accD	36.1467	40.74	35.19	32.51
Crassulaceae	Rhodiola sacra	accD	35.9767	40.65	35.57	31.71
Crassulaceae	Rhodiola sexifolia	accD	36.0433	41.88	35	31.25
Crassulaceae	Rhodiola sinuata	accD	36.0433	41.88	34.79	31.46
Crassulaceae	Rhodiola smithii	accD	36.0967	41.41	35.2	31.68
Crassulaceae	Rhodiola stapfii	accD	36.0433	41.88	35	31.25
Crassulaceae	Rhodiola subopposita	accD	35.7733	40.45	35.57	31.3
Crassulaceae	Rhodiola tangutica 1	accD	36.1133	41.67	35.21	31.46
Crassulaceae	Rhodiola tangutica 2	accD	36.2833	40.74	35.19	32.92
Crassulaceae	Rhodiola wallichiana 1	accD	36.1133	41.88	35	31.46
Crassulaceae	Rhodiola wallichiana 2	accD	36.01	40.74	35.19	32.1
Crassulaceae	Rhodiola yunnanensis	accD	36.3767	41.7	35.27	32.16
Crassulaceae	Rosularia alpestris	accD	36.3933	41.67	35.42	32.09
Crassulaceae	Sedum alfredii	accD	36.73	42.04	36.52	31.63
Crassulaceae	Sedum bulbiferum	accD	36.6767	42.38	35.7	31.95
Crassulaceae	Sedum emarginatum	accD	36.78	41.6	36.2	32.54
Crassulaceae	Sedum kurilense	accD	35.7367	40.21	35.25	31.75
Crassulaceae	Sedum lineare	accD	36.8833	41.34	36.53	32.78
Crassulaceae	Sedum oryzifolium	accD	36.3533	41.03	37.11	30.92
Crassulaceae	Sedum plumbizincicola	accD	36.4	41.55	35.91	31.74
Crassulaceae	Sedum sarmentosum	accD	36.3233	41.96	34.63	32.38
Crassulaceae	Sedum tricarpum	accD	36.73	41.58	36.59	32.02
Crassulaceae	Sempervivum tectorum	accD	36.0267	41.41	35.61	31.06
Crassulaceae	Sinocrassula densirosulata	accD	35.98	41.13	35.7	31.11
Crassulaceae	Sinocrassula indica	accD	36.1	41.29	35.68	31.33
Crassulaceae	Umbilicus rupestris	accD	35.7467	41.33	35.54	30.37
Daphniphyllaceae	Daphniphyllum macropodum	accD	36.18	41.87	37.81	28.86
Daphniphyllaceae	Daphniphyllum oldhamii	accD	36.11	41.87	37.6	28.86
Grossulariaceae	Ribes fasciculatum var chinense	accD	35.3067	40.49	37.01	28.42
Grossulariaceae	Ribes glaciale	accD	35.17	40.69	36.6	28.22
Grossulariaceae	Ribes nevadense	accD	35.2367	40.89	36.81	28.01
Grossulariaceae	Ribes odoratum	accD	35.24	40.49	36.81	28.42
Grossulariaceae	Ribes roezlii	accD	35.3833	40.45	37.16	28.54
Haloragaceae	Glischrocaryon aureum	accD	35.02	40.89	36.23	27.94
Haloragaceae	Gonocarpus micranthus	accD	34.8867	40.29	35.83	28.54
Haloragaceae	Haloragis aspera	accD	35.1033	40.2	35.92	29.19
Haloragaceae	Haloragis erecta	accD	34.9633	40.2	35.51	29.18
Haloragaceae	Haloragodendron glandulosum	accD	35.02	40.69	35.22	29.15
Haloragaceae	Myriophyllum aquaticum	accD	34.7533	40.29	35.63	28.34
Haloragaceae	Myriophyllum spicatum 1	accD	35.1833	41.56	35.39	28.6
Haloragaceae	Myriophyllum spicatum 2	accD	35.1833	41.56	35.39	28.6
Hamamelidaceae	Chunia bucklandioides	accD	35.7733	41.06	38.21	28.05
Hamamelidaceae	Corylopsis coreana	accD	35.77	40.44	37.6	29.27
Hamamelidaceae	Corylopsis glandulifera	accD	35.8433	40.86	37.4	29.27
Hamamelidaceae	Corylopsis microcarpa	accD	35.7	40.44	37.6	29.06
Hamamelidaceae	Corylopsis multiflora var nivea	accD	35.5767	40	37.75	28.98
Hamamelidaceae	Corylopsis sinensis	accD	35.7733	40.65	37.4	29.27
Hamamelidaceae	Corylopsis spicata	accD	35.7733	40.65	37.4	29.27
Hamamelidaceae	Corylopsis velutina	accD	35.7733	40.65	37.4	29.27
Hamamelidaceae	Disanthus cercidifolius subsp Longipes	accD	35.58	40.81	37.76	28.17
Hamamelidaceae	Disanthus cercidifolius subsp Longipes	accD	35.58	40.81	37.76	28.17
Hamamelidaceae	Distylium buxifolium	accD	35.84	40.44	37.81	29.27
Hamamelidaceae	Distylium chinense	accD	35.84	40.44	37.81	29.27
Hamamelidaceae	Distylium cuspidatum	accD	35.7067	40.24	37.81	29.07
Hamamelidaceae	Distylium dunnianum	accD	35.7067	40.24	37.81	29.07
Hamamelidaceae	Distylium elaeagnoides	accD	35.7067	40.24	37.81	29.07
Hamamelidaceae	Distylium gracile	accD	35.7067	40.24	37.81	29.07
Hamamelidaceae	Distylium lepidotum	accD	35.7067	40.24	37.81	29.07
Hamamelidaceae	Distylium macrophyllum 1	accD	35.7067	40.24	37.81	29.07
Hamamelidaceae	Distylium macrophyllum 2	accD	35.7067	40.24	37.81	29.07
Hamamelidaceae	Distylium myricoides	accD	35.84	40.44	37.81	29.27
Hamamelidaceae	Distylium pingpienense	accD	35.7733	40.24	37.81	29.27
Hamamelidaceae	Distylium racemosum 1	accD	35.7067	40.24	37.81	29.07
Hamamelidaceae	Distylium racemosum 2	accD	35.7067	40.24	37.81	29.07
Hamamelidaceae	Distylium tsiangii	accD	35.7733	40.44	37.81	29.07
Hamamelidaceae	Exbucklandia populnea	accD	36.17	41.5	38.26	28.75
Hamamelidaceae	Fortunearia sinensis 1	accD	35.78	40.61	37.75	28.98
Hamamelidaceae	Fortunearia sinensis 2	accD	35.78	40.61	37.75	28.98
Hamamelidaceae	Hamamelis mollis	accD	35.6367	40.24	37.81	28.86
Hamamelidaceae	Loropetalum chinense 1	accD	35.8167	39.95	38.72	28.78
Hamamelidaceae	Loropetalum chinense 2	accD	35.8167	39.95	38.72	28.78
Hamamelidaceae	Loropetalum chinense var rubrum	accD	35.8167	39.95	38.72	28.78
Hamamelidaceae	Loropetalum chinense var rubrum	accD	35.8833	39.95	38.72	28.98
Hamamelidaceae	Loropetalum subcordatum	accD	35.75	40.58	38.51	28.16
Hamamelidaceae	Mytilaria laosensis	accD	35.3567	40.69	37.45	27.93
Hamamelidaceae	Parrotia subaequalis 1	accD	35.7067	40.24	37.81	29.07
Hamamelidaceae	Parrotia subaequalis 2	accD	35.7067	40.24	37.81	29.07
Hamamelidaceae	Rhodoleia championii	accD	35.8567	40.77	37.5	29.3
Hamamelidaceae	Sinowilsonia henryi 1	accD	35.72	40.36	37.91	28.89
Hamamelidaceae	Sinowilsonia henryi 2	accD	35.72	40.36	37.91	28.89
Hamamelidaceae	Sycopsis sinensis 1	accD	35.7067	40.24	37.81	29.07
Hamamelidaceae	Sycopsis sinensis 2	accD	35.7067	40.24	37.81	29.07
Iteaceae	Itea chinensis	accD	35.36	40.29	37.25	28.54
Paeoniaceae	Paeonia anomala	accD	36.35	42.11	37.05	29.89
Paeoniaceae	Paeonia brownii	accD	36.3333	41.85	37.02	30.13
Paeoniaceae	Paeonia decomposita	accD	36.1233	41.64	37.02	29.71
Paeoniaceae	Paeonia delavayi 1	accD	36.5433	42.06	37.02	30.55
Paeoniaceae	Paeonia delavayi 2	accD	36.4067	42.06	36.82	30.34
Paeoniaceae	Paeonia delavayi var lutea	accD	36.3367	42.06	36.82	30.13
Paeoniaceae	Paeonia emodi	accD	36.42	42.23	36.77	30.26
Paeoniaceae	Paeonia intermedia	accD	36.35	42.11	37.05	29.89
Paeoniaceae	Paeonia jishanensis 1	accD	36.1233	41.64	37.02	29.71
Paeoniaceae	Paeonia jishanensis 2	accD	36.1233	41.64	37.02	29.71
Paeoniaceae	Paeonia jishanensis 3	accD	36.1233	41.64	37.02	29.71
Paeoniaceae	Paeonia lactiflora 1	accD	36.28	41.9	37.05	29.89
Paeoniaceae	Paeonia lactiflora 2	accD	36.28	41.9	37.05	29.89
Paeoniaceae	Paeonia lactiflora 3	accD	36.28	41.9	37.05	29.89
Paeoniaceae	Paeonia lactiflora 4	accD	36.28	41.9	37.05	29.89
Paeoniaceae	Paeonia lactiflora 5	accD	36.28	41.9	37.05	29.89
Paeoniaceae	Paeonia lactiflora 6	accD	36.28	41.9	37.05	29.89
Paeoniaceae	Paeonia lactiflora 7	accD	36.28	41.9	37.05	29.89
Paeoniaceae	Paeonia lactiflora 8	accD	36.28	41.9	37.05	29.89
Paeoniaceae	Paeonia lactiflora 9	accD	36.28	41.9	37.05	29.89
Paeoniaceae	Paeonia ludlowii	accD	36.4033	42.06	37.02	30.13
Paeoniaceae	Paeonia lutea	accD	36.3367	42.06	36.82	30.13
Paeoniaceae	Paeonia mairei	accD	36.28	41.9	37.05	29.89
Paeoniaceae	Paeonia obovata 1	accD	36.21	41.9	36.84	29.89
Paeoniaceae	Paeonia obovata 2	accD	36.49	42.32	37.05	30.1
Paeoniaceae	Paeonia obovata 3	accD	36.21	41.9	36.84	29.89
Paeoniaceae	Paeonia obovata var japonica	accD	36.49	42.32	37.05	30.1
Paeoniaceae	Paeonia ostii 1	accD	36.2633	41.64	37.02	30.13
Paeoniaceae	Paeonia ostii 2	accD	36.2633	41.64	37.02	30.13
Paeoniaceae	Paeonia ostii 3	accD	36.2633	41.64	37.02	30.13
Paeoniaceae	Paeonia ostii 4	accD	36.2633	41.64	37.02	30.13
Paeoniaceae	Paeonia potaninii	accD	36.4033	42.06	37.02	30.13
Paeoniaceae	Paeonia qiui	accD	36.1233	41.64	37.02	29.71
Paeoniaceae	Paeonia rockii 1	accD	36.1233	41.64	37.02	29.71
Paeoniaceae	Paeonia rockii 2	accD	36.1233	41.64	37.02	29.71
Paeoniaceae	Paeonia rockii 3	accD	36.1933	41.64	37.02	29.92
Paeoniaceae	Paeonia rockii subsp taibaishanica	accD	36.1933	41.64	37.02	29.92
Paeoniaceae	Paeonia suffruticosa 1	accD	36.1233	41.64	37.02	29.71
Paeoniaceae	Paeonia suffruticosa 10	accD	36.1933	41.64	37.02	29.92
Paeoniaceae	Paeonia suffruticosa 11	accD	36.1933	41.64	37.02	29.92
Paeoniaceae	Paeonia suffruticosa 2	accD	36.1233	41.64	37.02	29.71
Paeoniaceae	Paeonia suffruticosa 3	accD	36.1933	41.64	37.02	29.92
Paeoniaceae	Paeonia suffruticosa 4	accD	36.1933	41.64	37.02	29.92
Paeoniaceae	Paeonia suffruticosa 5	accD	36.1233	41.64	37.02	29.71
Paeoniaceae	Paeonia suffruticosa 6	accD	36.1933	41.64	37.02	29.92
Paeoniaceae	Paeonia suffruticosa 7	accD	36.47	42.46	36.82	30.13
Paeoniaceae	Paeonia suffruticosa 8	accD	36.0533	41.64	37.02	29.5
Paeoniaceae	Paeonia suffruticosa 9	accD	36.1933	41.64	37.02	29.92
Paeoniaceae	Paeonia veitchii 1	accD	36.2067	41.47	37.05	30.1
Paeoniaceae	Paeonia veitchii 2	accD	36.28	41.9	37.05	29.89
Penthoraceae	Penthorum chinense	accD	35.3467	40.44	36.82	28.78
Saxifragaceae	Astilbe chinensis	accD	35.0133	41.13	36.49	27.42
Saxifragaceae	Astilbe koreana	accD	35.08	41.33	36.49	27.42
Saxifragaceae	Astilbe rivularis	accD	35.0167	40.89	36.43	27.73
Saxifragaceae	Astilboides tabularis	accD	35.2233	41.7	36.24	27.73
Saxifragaceae	Bergenia purpurascens 1	accD	35.36	41.1	36.84	28.14
Saxifragaceae	Bergenia purpurascens 2	accD	35.2333	41.14	36.86	27.7
Saxifragaceae	Bergenia scopulosa	accD	35.29	40.9	36.84	28.13
Saxifragaceae	Boykinia aconitifolia	accD	35.99	41.51	36.81	29.65
Saxifragaceae	Chrysosplenium album	accD	35.02	42.3	35.63	27.13
Saxifragaceae	Chrysosplenium alternifolium 1	accD	34.6067	41.45	36.01	26.36
Saxifragaceae	Chrysosplenium alternifolium 2	accD	34.6733	41.45	36.01	26.56
Saxifragaceae	Chrysosplenium aureobracteatum	accD	34.7533	41.1	36.44	26.72
Saxifragaceae	Chrysosplenium axillare	accD	35	42.6	36	26.4
Saxifragaceae	Chrysosplenium biondianum	accD	35.4367	42.28	35.78	28.25
Saxifragaceae	Chrysosplenium carnosum	accD	34.94	42.25	35.61	26.96
Saxifragaceae	Chrysosplenium davidianum	accD	34.9833	42.07	36.08	26.8
Saxifragaceae	Chrysosplenium delavayi	accD	35.0267	42.48	35.57	27.03
Saxifragaceae	Chrysosplenium echinus	accD	34.8733	42.05	35.61	26.96
Saxifragaceae	Chrysosplenium fauriei	accD	34.8167	41.9	35.83	26.72
Saxifragaceae	Chrysosplenium flagelliferum	accD	35.0867	41.9	35.83	27.53
Saxifragaceae	Chrysosplenium forrestii	accD	34.6733	41.85	35.21	26.96
Saxifragaceae	Chrysosplenium giraldianum	accD	35.14	42.57	34.94	27.91
Saxifragaceae	Chrysosplenium glossophyllum	accD	35.0433	42.42	36.07	26.64
Saxifragaceae	Chrysosplenium grayanum	accD	34.63	43.03	35.45	25.41
Saxifragaceae	Chrysosplenium griffithii	accD	34.8867	41.9	35.63	27.13
Saxifragaceae	Chrysosplenium griffithii var intermedium	accD	35.0067	42.05	35.61	27.36
Saxifragaceae	Chrysosplenium henryi	accD	35.0433	42.42	36.07	26.64
Saxifragaceae	Chrysosplenium hydrocotylifolium	accD	34.46	41.63	35.26	26.49
Saxifragaceae	Chrysosplenium japonicum	accD	34.6067	41.45	36.01	26.36
Saxifragaceae	Chrysosplenium kamtschaticum	accD	34.8733	42.05	36.01	26.56
Saxifragaceae	Chrysosplenium kiotense	accD	35.0733	42.45	36.41	26.36
Saxifragaceae	Chrysosplenium lanuginosum 1	accD	35.14	42.65	36.01	26.76
Saxifragaceae	Chrysosplenium lanuginosum 2	accD	35.14	42.65	36.01	26.76
Saxifragaceae	Chrysosplenium lectuscochleae	accD	35.21	42.45	35.81	27.37
Saxifragaceae	Chrysosplenium macrophyllum	accD	34.38	41.14	35.82	26.18
Saxifragaceae	Chrysosplenium macrospermum	accD	35.2067	42.25	36.01	27.36
Saxifragaceae	Chrysosplenium macrostemon	accD	34.8167	41.9	35.83	26.72
Saxifragaceae	Chrysosplenium microspermum	accD	34.76	41.84	35.3	27.14
Saxifragaceae	Chrysosplenium nepalense	accD	34.4833	42.4	35.7	25.35
Saxifragaceae	Chrysosplenium nudicaule	accD	35.0367	42.13	35.79	27.19
Saxifragaceae	Chrysosplenium pilosum 1	accD	35.1733	42	36.27	27.25
Saxifragaceae	Chrysosplenium pilosum 2	accD	34.8733	41.65	36.01	26.96
Saxifragaceae	Chrysosplenium qinlingense	accD	35.21	41.57	36.15	27.91
Saxifragaceae	Chrysosplenium ramosum	accD	35.2867	42.31	35.62	27.93
Saxifragaceae	Chrysosplenium serreanum	accD	34.6067	41.85	35.61	26.36
Saxifragaceae	Chrysosplenium sinicum 1	accD	34.5433	42.74	35.89	25
Saxifragaceae	Chrysosplenium sinicum 2	accD	34.5433	42.74	35.89	25
Saxifragaceae	Chrysosplenium taibaishanense	accD	35.04	42	36.07	27.05
Saxifragaceae	Chrysosplenium uniflorum	accD	35.15	42.62	35.56	27.27
Saxifragaceae	Chrysosplenium zhangjiajieense	accD	34.2567	41.31	35.77	25.69
Saxifragaceae	Chrysosplenium zhouzhiense	accD	35.14	41.77	35.14	28.51
Saxifragaceae	Heuchera abramsii	accD	35.49	42.02	36.17	28.28
Saxifragaceae	Heuchera alba	accD	35.08	41.65	35.62	27.97
Saxifragaceae	Heuchera caespitosa	accD	35.49	42.02	36.17	28.28
Saxifragaceae	Heuchera eastwoodiae	accD	35.22	41.29	36.24	28.13
Saxifragaceae	Heuchera grossulariifolia	accD	35.22	41.49	36.03	28.14
Saxifragaceae	Heuchera longipetala	accD	35.28	41.85	36.02	27.97
Saxifragaceae	Heuchera mexicana	accD	35.3567	41.49	36.24	28.34
Saxifragaceae	Heuchera micrantha	accD	35.1467	41.65	35.82	27.97
Saxifragaceae	Heuchera parviflora var saurensis	accD	35.1467	41.65	35.82	27.97
Saxifragaceae	Heuchera parvifolia var utahensis	accD	35.22	41.49	36.03	28.14
Saxifragaceae	Heuchera richardsonii	accD	35.1467	41.65	35.82	27.97
Saxifragaceae	Heuchera villosa	accD	35.1467	41.65	35.82	27.97
Saxifragaceae	Leptarrhena pyrolifolia	accD	35.03	41.75	35.85	27.49
Saxifragaceae	Micranthes melanocentra	accD	35.2533	41.56	35.4	28.8
Saxifragaceae	Mitella diphylla 1	accD	35.6233	42.22	35.96	28.69
Saxifragaceae	Mitella diphylla 2	accD	35.6267	42.31	36.03	28.54
Saxifragaceae	Mitella formosana	accD	35.2867	41.7	36.03	28.13
Saxifragaceae	Mukdenia acanthifolia 1	accD	35.3567	41.9	36.44	27.73
Saxifragaceae	Mukdenia acanthifolia 2	accD	35.3567	41.9	36.44	27.73
Saxifragaceae	Mukdenia acanthifolia 3	accD	35.3567	41.9	36.44	27.73
Saxifragaceae	Mukdenia rossii 1	accD	35.4267	42.11	36.44	27.73
Saxifragaceae	Mukdenia rossii 2	accD	35.4267	42.11	36.44	27.73
Saxifragaceae	Mukdenia rossii 3	accD	35.4933	42.11	36.44	27.93
Saxifragaceae	Mukdenia rossii 4	accD	35.4267	42.11	36.64	27.53
Saxifragaceae	Mukdenia rossii 5	accD	35.4933	42.11	36.44	27.93
Saxifragaceae	Oresitrophe rupifraga 1	accD	35.4933	42.11	36.44	27.93
Saxifragaceae	Oresitrophe rupifraga 2	accD	35.5633	42.11	36.44	28.14
Saxifragaceae	Oresitrophe rupifraga 3	accD	35.4933	42.11	36.44	27.93
Saxifragaceae	Pectiantia pentandra	accD	35.28	42.05	35.82	27.97
Saxifragaceae	Peltoboykinia tellimoides	accD	34.22	40.44	35.55	26.67
Saxifragaceae	Rodgersia aesculifolia	accD	35.3567	41.7	36.64	27.73
Saxifragaceae	Rodgersia sambucifolia	accD	35.3567	41.7	36.64	27.73
Saxifragaceae	Saniculiphyllum guangxiense	accD	35.3367	41.41	36.65	27.95
Saxifragaceae	Saxifraga montana	accD	35.8567	41.24	38.05	28.28
Saxifragaceae	Saxifraga saginoides	accD	35.8567	41.04	38.45	28.08
Saxifragaceae	Saxifraga sessiliflora	accD	35.9733	41.46	37.6	28.86
Saxifragaceae	Saxifraga sinomontana	accD	35.5233	41.04	37.65	27.88
Saxifragaceae	Saxifraga stolonifera	accD	35.3767	41.1	36.81	28.22
Saxifragaceae	Saxifraga umbellulata var pectinata	accD	36.2333	41.7	37.65	29.35
Saxifragaceae	Saxifraga umbellulata var umbellulata	accD	36.3033	41.7	37.86	29.35
Saxifragaceae	Tanakaea radicans	accD	34.8967	41.47	35.98	27.24
Saxifragaceae	Tiarella cordifolia 1	accD	35.1533	41.29	36.03	28.14
Saxifragaceae	Tiarella cordifolia 2	accD	35.1533	41.29	36.03	28.14
Saxifragaceae	Tiarella polyphylla 1	accD	35.2867	41.7	36.03	28.13
Saxifragaceae	Tiarella polyphylla 2	accD	35.2867	41.7	36.03	28.13
Saxifragaceae	Tiarella polyphylla 3	accD	35.2867	41.7	36.03	28.13
Saxifragaceae	Tiarella polyphylla 4	accD	35.2867	41.7	36.03	28.13
Saxifragaceae	Tiarella trifoliata	accD	35.1433	41.33	36.08	28.02
Altingiaceae	Altingia chinensis	atpA	41.0867	55.22	40.63	27.41
Altingiaceae	Altingia excelsa	atpA	41.0233	55.22	40.83	27.02
Altingiaceae	Altingia yunnanensis	atpA	41.0233	55.22	40.83	27.02
Altingiaceae	Liquidambar acalycina 1	atpA	41.0867	55.22	40.63	27.41
Altingiaceae	Liquidambar acalycina 2	atpA	41.0867	55.22	40.63	27.41
Altingiaceae	Liquidambar formosana 1	atpA	41.0867	55.22	40.63	27.41
Altingiaceae	Liquidambar formosana 2	atpA	41.0867	55.22	40.63	27.41
Altingiaceae	Liquidambar formosana 3	atpA	41.0867	55.22	40.63	27.41
Altingiaceae	Liquidambar formosana 4	atpA	41.0867	55.22	40.63	27.41
Altingiaceae	Liquidambar orientalis	atpA	41.1533	55.22	40.83	27.41
Altingiaceae	Liquidambar styraciflua 1	atpA	41.1533	55.22	40.83	27.41
Altingiaceae	Liquidambar styraciflua 2	atpA	41.1533	55.22	40.83	27.41
Altingiaceae	Semiliquidambar cathayensis 1	atpA	41.0867	55.22	40.63	27.41
Altingiaceae	Semiliquidambar cathayensis 2	atpA	41.0867	55.22	40.63	27.41
Altingiaceae	Semiliquidambar cathayensis 3	atpA	41.0867	55.22	40.63	27.41
Cercidiphyllaceae	Cercidiphyllum japonicum 1	atpA	41.2233	55.22	40.83	27.62
Cercidiphyllaceae	Cercidiphyllum japonicum 2	atpA	41.2233	55.22	40.83	27.62
Cercidiphyllaceae	Cercidiphyllum japonicum 3	atpA	41.2867	55.22	40.83	27.81
Cercidiphyllaceae	Cercidiphyllum magnificum	atpA	41.2867	55.22	40.83	27.81
Crassulaceae	Adromischus maculatus	atpA	39.4467	54.44	39.84	24.06
Crassulaceae	Aeonium arboreum 1	atpA	40.6333	55.82	39.65	26.43
Crassulaceae	Aeonium arboreum 2	atpA	40.6333	55.82	39.65	26.43
Crassulaceae	Aeonium balsamiferum	atpA	40.6333	55.82	39.65	26.43
Crassulaceae	Aeonium decorum	atpA	40.5667	55.82	39.65	26.23
Crassulaceae	Aeonium diplocyclum	atpA	40.6967	55.82	39.64	26.63
Crassulaceae	Aeonium dodrantale	atpA	40.6333	55.82	39.65	26.43
Crassulaceae	Aeonium nobile	atpA	40.5667	55.82	39.65	26.23
Crassulaceae	Aeonium saundersii	atpA	40.6333	55.82	39.65	26.43
Crassulaceae	Aeonium tabuliforme	atpA	40.6333	55.82	39.65	26.43
Crassulaceae	Aeonium undulatum	atpA	40.6333	55.82	39.65	26.43
Crassulaceae	Cotyledon tomentosa 1	atpA	39.7067	54.43	39.84	24.85
Crassulaceae	Cotyledon tomentosa 2	atpA	39.7067	54.43	39.84	24.85
Crassulaceae	Crassula alstonii	atpA	40.4333	55.03	40.63	25.64
Crassulaceae	Crassula columella	atpA	40.5	55.03	40.63	25.84
Crassulaceae	Crassula dejecta	atpA	40.3667	55.03	40.63	25.44
Crassulaceae	Crassula deltoidea	atpA	40.6967	55.23	40.43	26.43
Crassulaceae	Crassula expansa subsp fragilis	atpA	40.76	54.83	40.43	27.02
Crassulaceae	Crassula mesembrianthemopsis	atpA	40.5	55.03	40.63	25.84
Crassulaceae	Crassula mesembryanthoides	atpA	40.6967	55.03	40.63	26.43
Crassulaceae	Crassula perforata	atpA	40.1733	55.03	40.63	24.86
Crassulaceae	Crassula socialis	atpA	40.3667	55.03	40.63	25.44
Crassulaceae	Crassula tecta	atpA	40.5	55.03	40.63	25.84
Crassulaceae	Crassula volkensii	atpA	40.6933	54.83	40.43	26.82
Crassulaceae	Echeveria lilacina	atpA	39.7033	54.43	39.64	25.04
Crassulaceae	Graptopetalum amethystinum	atpA	39.7033	54.43	39.64	25.04
Crassulaceae	Hylotelephium erythrostictum	atpA	39.7767	54.44	39.84	25.05
Crassulaceae	Hylotelephium ewersii	atpA	39.4967	54.48	39.76	24.25
Crassulaceae	Hylotelephium verticillatum	atpA	39.6967	54.48	39.76	24.85
Crassulaceae	Hylotelephium viviparum	atpA	39.6967	54.48	39.76	24.85
Crassulaceae	Kalanchoe blossfeldiana	atpA	39.6433	54.83	39.84	24.26
Crassulaceae	Kalanchoe daigremontiana 1	atpA	39.38	54.83	39.84	23.47
Crassulaceae	Kalanchoe daigremontiana 2	atpA	39.38	54.83	39.84	23.47
Crassulaceae	Kalanchoe delagoensis	atpA	39.4467	54.83	39.84	23.67
Crassulaceae	Kalanchoe fedtschenkoi	atpA	39.38	54.83	39.84	23.47
Crassulaceae	Kalanchoe longiflora	atpA	39.7767	55.23	39.84	24.26
Crassulaceae	Kalanchoe tomentosa	atpA	39.1833	54.43	39.84	23.28
Crassulaceae	Meterostachys sikokianus	atpA	39.5	54.28	39.57	24.65
Crassulaceae	Monanthes anagensis	atpA	40.5	55.22	39.65	26.63
Crassulaceae	Monanthes brachycaulos	atpA	40.5667	55.42	39.65	26.63
Crassulaceae	Monanthes muralis	atpA	40.5667	55.42	39.65	26.63
Crassulaceae	Monanthes polyphylla	atpA	40.6967	55.42	39.65	27.02
Crassulaceae	Orostachys chongsunensis	atpA	39.83	54.48	39.76	25.25
Crassulaceae	Orostachys fimbriata	atpA	39.7	54.48	39.37	25.25
Crassulaceae	Orostachys iwarenge 1	atpA	39.83	54.48	39.76	25.25
Crassulaceae	Orostachys iwarenge 2	atpA	39.6967	54.48	39.76	24.85
Crassulaceae	Orostachys japonica 1	atpA	39.8333	54.68	39.37	25.45
Crassulaceae	Orostachys japonica 2	atpA	39.6333	54.48	39.37	25.05
Crassulaceae	Orostachys latielliptica	atpA	39.6333	54.48	39.37	25.05
Crassulaceae	Orostachys malacophylla	atpA	39.83	54.48	39.76	25.25
Crassulaceae	Orostachys malacophylla var ramosa	atpA	39.83	54.48	39.76	25.25
Crassulaceae	Orostachys margaritifolia	atpA	39.6333	54.48	39.17	25.25
Crassulaceae	Orostachys minuta	atpA	39.8333	54.68	39.37	25.45
Crassulaceae	Pachyphytum compactum	atpA	39.77	54.43	39.64	25.24
Crassulaceae	Pachyphytum longifolium	atpA	39.7033	54.43	39.64	25.04
Crassulaceae	Phedimus aizoon 1	atpA	39.8433	54.44	39.84	25.25
Crassulaceae	Phedimus aizoon 2	atpA	39.6467	54.44	39.84	24.66
Crassulaceae	Phedimus aizoon 3	atpA	39.7767	54.44	39.84	25.05
Crassulaceae	Phedimus aizoon var floribundus	atpA	39.71	54.44	39.84	24.85
Crassulaceae	Phedimus ellacombeanus 1	atpA	39.91	54.44	39.84	25.45
Crassulaceae	Phedimus ellacombeanus 2	atpA	39.7133	54.44	39.84	24.86
Crassulaceae	Phedimus ellacombeanus 3	atpA	39.7133	54.44	39.84	24.86
Crassulaceae	Phedimus kamtschaticus 1	atpA	39.7767	54.44	39.84	25.05
Crassulaceae	Phedimus kamtschaticus 2	atpA	39.91	54.44	39.84	25.45
Crassulaceae	Phedimus latiovalifolius	atpA	39.7767	54.44	39.84	25.05
Crassulaceae	Phedimus litoralis	atpA	39.6467	54.44	39.84	24.66
Crassulaceae	Phedimus middendorffianus 1	atpA	39.7133	54.44	39.84	24.86
Crassulaceae	Phedimus middendorffianus 2	atpA	39.7767	54.44	39.84	25.05
Crassulaceae	Phedimus odontophyllus	atpA	39.45	54.24	39.45	24.66
Crassulaceae	Phedimus selskianus	atpA	39.6467	54.44	39.84	24.66
Crassulaceae	Phedimus sikokianus	atpA	39.71	54.44	39.64	25.05
Crassulaceae	Phedimus spurius	atpA	39.9733	54.24	39.64	26.04
Crassulaceae	Phedimus takesimense 1	atpA	39.7767	54.44	39.84	25.05
Crassulaceae	Phedimus takesimense 2	atpA	39.71	54.44	39.84	24.85
Crassulaceae	Phedimus takesimense 3	atpA	39.7767	54.44	39.84	25.05
Crassulaceae	Phedimus takesimense 4	atpA	39.7767	54.44	39.84	25.05
Crassulaceae	Phedimus yangshanicus	atpA	39.45	54.24	39.45	24.66
Crassulaceae	Phedimus zokuriensis	atpA	39.7133	54.44	39.84	24.86
Crassulaceae	Rhodiola bupleuroides 1	atpA	39.84	54.04	39.64	25.84
Crassulaceae	Rhodiola bupleuroides 2	atpA	39.7733	54.04	39.64	25.64
Crassulaceae	Rhodiola bupleuroides 3	atpA	39.7733	54.04	39.64	25.64
Crassulaceae	Rhodiola calliantha	atpA	39.9067	54.04	39.64	26.04
Crassulaceae	Rhodiola crenulata 1	atpA	39.9067	54.24	39.64	25.84
Crassulaceae	Rhodiola crenulata 2	atpA	39.9067	54.24	39.64	25.84
Crassulaceae	Rhodiola crenulata 3	atpA	39.9067	54.24	39.64	25.84
Crassulaceae	Rhodiola crenulata 4	atpA	39.9067	54.24	39.64	25.84
Crassulaceae	Rhodiola dumulosa 1	atpA	39.84	54.04	39.64	25.84
Crassulaceae	Rhodiola dumulosa 2	atpA	39.9733	54.24	39.64	26.04
Crassulaceae	Rhodiola fastigiata	atpA	39.9067	54.24	39.64	25.84
Crassulaceae	Rhodiola gelida	atpA	39.97	54.24	39.64	26.03
Crassulaceae	Rhodiola henryi 1	atpA	40.0367	54.24	39.64	26.23
Crassulaceae	Rhodiola henryi 2	atpA	40.1	54.24	39.64	26.42
Crassulaceae	Rhodiola himalensis 1	atpA	39.9067	54.24	39.64	25.84
Crassulaceae	Rhodiola himalensis 2	atpA	39.9067	54.24	39.64	25.84
Crassulaceae	Rhodiola himalensis 3	atpA	39.97	54.24	39.64	26.03
Crassulaceae	Rhodiola hobsonii	atpA	39.6433	54.04	39.64	25.25
Crassulaceae	Rhodiola humilis	atpA	39.6433	54.04	39.64	25.25
Crassulaceae	Rhodiola integrifolia	atpA	39.77	53.84	39.64	25.83
Crassulaceae	Rhodiola kirilowii 1	atpA	39.9067	54.24	39.64	25.84
Crassulaceae	Rhodiola kirilowii 2	atpA	39.9067	54.24	39.64	25.84
Crassulaceae	Rhodiola kirilowii 3	atpA	39.9067	54.24	39.64	25.84
Crassulaceae	Rhodiola liciae	atpA	39.71	54.04	39.84	25.25
Crassulaceae	Rhodiola macrocarpa	atpA	39.97	54.24	39.64	26.03
Crassulaceae	Rhodiola ovatisepala	atpA	39.5767	54.04	39.64	25.05
Crassulaceae	Rhodiola prainii	atpA	39.71	54.04	39.64	25.45
Crassulaceae	Rhodiola quadrifida 1	atpA	39.9067	54.24	39.64	25.84
Crassulaceae	Rhodiola quadrifida 2	atpA	39.9733	54.24	39.64	26.04
Crassulaceae	Rhodiola quadrifida 3	atpA	39.9067	54.24	39.64	25.84
Crassulaceae	Rhodiola rhodantha	atpA	39.8367	53.84	39.64	26.03
Crassulaceae	Rhodiola rosea	atpA	39.9067	54.24	39.64	25.84
Crassulaceae	Rhodiola sacra	atpA	39.9067	54.24	39.64	25.84
Crassulaceae	Rhodiola sexifolia	atpA	39.6433	54.04	39.64	25.25
Crassulaceae	Rhodiola sinuata	atpA	39.6433	54.04	39.64	25.25
Crassulaceae	Rhodiola smithii	atpA	39.5767	54.04	39.64	25.05
Crassulaceae	Rhodiola stapfii	atpA	39.71	54.04	39.64	25.45
Crassulaceae	Rhodiola subopposita	atpA	39.97	54.24	39.64	26.03
Crassulaceae	Rhodiola tangutica 1	atpA	39.84	54.04	39.64	25.84
Crassulaceae	Rhodiola tangutica 2	atpA	39.9067	54.24	39.64	25.84
Crassulaceae	Rhodiola wallichiana 1	atpA	39.7733	54.24	39.44	25.64
Crassulaceae	Rhodiola wallichiana 2	atpA	39.9733	54.24	39.64	26.04
Crassulaceae	Rhodiola yunnanensis	atpA	39.9733	54.24	39.64	26.04
Crassulaceae	Rosularia alpestris	atpA	40.43	55.03	39.44	26.82
Crassulaceae	Sedum alfredii	atpA	39.31	54.43	39.64	23.86
Crassulaceae	Sedum bulbiferum	atpA	39.5133	54.44	39.64	24.46
Crassulaceae	Sedum emarginatum	atpA	39.7733	54.43	39.44	25.45
Crassulaceae	Sedum kurilense	atpA	39.91	54.44	39.84	25.45
Crassulaceae	Sedum lineare	atpA	39.7067	54.63	39.25	25.24
Crassulaceae	Sedum oryzifolium	atpA	39.38	54.63	39.25	24.26
Crassulaceae	Sedum plumbizincicola	atpA	39.51	54.43	39.64	24.46
Crassulaceae	Sedum sarmentosum	atpA	39.25	54.04	39.25	24.46
Crassulaceae	Sedum tricarpum	atpA	39.31	54.43	39.64	23.86
Crassulaceae	Sempervivum tectorum	atpA	39.4433	54.63	39.84	23.86
Crassulaceae	Sinocrassula densirosulata	atpA	39.2333	54.08	39.96	23.66
Crassulaceae	Sinocrassula indica	atpA	39.3	54.08	39.96	23.86
Crassulaceae	Umbilicus rupestris	atpA	40.37	55.03	39.65	26.43
Daphniphyllaceae	Daphniphyllum macropodum	atpA	41.1567	55.22	40.83	27.42
Daphniphyllaceae	Daphniphyllum oldhamii	atpA	41.1567	55.22	40.83	27.42
Grossulariaceae	Ribes fasciculatum var chinense	atpA	39.71	54.64	40.43	24.06
Grossulariaceae	Ribes glaciale	atpA	39.9067	54.83	40.43	24.46
Grossulariaceae	Ribes nevadense	atpA	39.9067	55.03	40.43	24.26
Grossulariaceae	Ribes odoratum	atpA	39.84	54.83	40.43	24.26
Grossulariaceae	Ribes roezlii	atpA	39.7767	55.03	40.43	23.87
Haloragaceae	Glischrocaryon aureum	atpA	40.89	54.83	40.43	27.41
Haloragaceae	Gonocarpus micranthus	atpA	41.2233	55.43	40.23	28.01
Haloragaceae	Haloragis aspera	atpA	40.9567	55.42	40.03	27.42
Haloragaceae	Haloragis erecta	atpA	40.8267	55.23	40.03	27.22
Haloragaceae	Haloragodendron glandulosum	atpA	40.76	55.42	39.84	27.02
Haloragaceae	Myriophyllum aquaticum	atpA	40.8267	55.82	40.23	26.43
Haloragaceae	Myriophyllum spicatum 1	atpA	40.8267	56.01	39.84	26.63
Haloragaceae	Myriophyllum spicatum 2	atpA	40.8267	56.01	39.84	26.63
Hamamelidaceae	Chunia bucklandioides	atpA	41.09	55.22	41.03	27.02
Hamamelidaceae	Corylopsis coreana	atpA	41.09	54.83	40.63	27.81
Hamamelidaceae	Corylopsis glandulifera	atpA	41.09	54.83	40.63	27.81
Hamamelidaceae	Corylopsis microcarpa	atpA	41.0233	54.83	40.63	27.61
Hamamelidaceae	Corylopsis multiflora var nivea	atpA	40.89	55.02	40.63	27.02
Hamamelidaceae	Corylopsis sinensis	atpA	41.0233	54.83	40.63	27.61
Hamamelidaceae	Corylopsis spicata	atpA	41.0233	54.83	40.63	27.61
Hamamelidaceae	Corylopsis velutina	atpA	41.0233	54.83	40.63	27.61
Hamamelidaceae	Disanthus cercidifolius subsp Longipes	atpA	40.9567	55.22	40.63	27.02
Hamamelidaceae	Disanthus cercidifolius subsp Longipes	atpA	40.9567	55.22	40.63	27.02
Hamamelidaceae	Distylium buxifolium	atpA	41.0233	55.22	40.83	27.02
Hamamelidaceae	Distylium chinense	atpA	41.0233	55.22	40.83	27.02
Hamamelidaceae	Distylium cuspidatum	atpA	41.0233	55.22	40.83	27.02
Hamamelidaceae	Distylium dunnianum	atpA	41.0233	55.22	40.83	27.02
Hamamelidaceae	Distylium elaeagnoides	atpA	41.0233	55.22	40.83	27.02
Hamamelidaceae	Distylium gracile	atpA	41.0233	55.22	40.83	27.02
Hamamelidaceae	Distylium lepidotum	atpA	41.0233	55.22	40.83	27.02
Hamamelidaceae	Distylium macrophyllum 1	atpA	41.0233	55.22	40.83	27.02
Hamamelidaceae	Distylium macrophyllum 2	atpA	41.0233	55.22	40.83	27.02
Hamamelidaceae	Distylium myricoides	atpA	41.09	55.22	40.83	27.22
Hamamelidaceae	Distylium pingpienense	atpA	41.0233	55.22	40.83	27.02
Hamamelidaceae	Distylium racemosum 1	atpA	41.0233	55.22	40.83	27.02
Hamamelidaceae	Distylium racemosum 2	atpA	41.0233	55.22	40.83	27.02
Hamamelidaceae	Distylium tsiangii	atpA	41.09	55.22	40.83	27.22
Hamamelidaceae	Exbucklandia populnea	atpA	40.76	55.22	40.83	26.23
Hamamelidaceae	Fortunearia sinensis 1	atpA	40.8933	55.02	40.83	26.83
Hamamelidaceae	Fortunearia sinensis 2	atpA	40.8933	55.02	40.83	26.83
Hamamelidaceae	Hamamelis mollis	atpA	41.1567	55.22	40.83	27.42
Hamamelidaceae	Loropetalum chinense 1	atpA	40.8233	55.02	40.63	26.82
Hamamelidaceae	Loropetalum chinense 2	atpA	40.8233	55.02	40.63	26.82
Hamamelidaceae	Loropetalum chinense var rubrum	atpA	40.8233	55.02	40.63	26.82
Hamamelidaceae	Loropetalum chinense var rubrum	atpA	40.89	55.22	40.63	26.82
Hamamelidaceae	Loropetalum subcordatum	atpA	40.6933	55.02	40.63	26.43
Hamamelidaceae	Mytilaria laosensis	atpA	40.8267	55.22	40.83	26.43
Hamamelidaceae	Parrotia subaequalis 1	atpA	41.0233	55.22	40.83	27.02
Hamamelidaceae	Parrotia subaequalis 2	atpA	41.0233	55.22	40.83	27.02
Hamamelidaceae	Rhodoleia championii	atpA	40.63	55.22	40.83	25.84
Hamamelidaceae	Sinowilsonia henryi 1	atpA	40.96	55.22	41.03	26.63
Hamamelidaceae	Sinowilsonia henryi 2	atpA	40.96	55.22	41.03	26.63
Hamamelidaceae	Sycopsis sinensis 1	atpA	41.09	55.42	40.83	27.02
Hamamelidaceae	Sycopsis sinensis 2	atpA	41.0233	55.22	40.83	27.02
Iteaceae	Itea chinensis	atpA	40.4367	55.03	40.83	25.45
Paeoniaceae	Paeonia anomala	atpA	41.7267	55.31	40.74	29.13
Paeoniaceae	Paeonia brownii	atpA	41.66	55.11	40.74	29.13
Paeoniaceae	Paeonia decomposita	atpA	41.6633	55.31	40.74	28.94
Paeoniaceae	Paeonia delavayi 1	atpA	41.5967	55.31	40.55	28.93
Paeoniaceae	Paeonia delavayi 2	atpA	41.6633	55.31	40.55	29.13
Paeoniaceae	Paeonia delavayi var lutea	atpA	41.73	55.31	40.55	29.33
Paeoniaceae	Paeonia emodi	atpA	41.5333	55.12	40.74	28.74
Paeoniaceae	Paeonia intermedia	atpA	41.6633	55.31	40.74	28.94
Paeoniaceae	Paeonia jishanensis 1	atpA	41.6633	55.31	40.74	28.94
Paeoniaceae	Paeonia jishanensis 2	atpA	41.6633	55.31	40.74	28.94
Paeoniaceae	Paeonia jishanensis 3	atpA	41.6633	55.31	40.74	28.94
Paeoniaceae	Paeonia lactiflora 1	atpA	41.7267	55.31	40.74	29.13
Paeoniaceae	Paeonia lactiflora 2	atpA	41.7267	55.31	40.74	29.13
Paeoniaceae	Paeonia lactiflora 3	atpA	41.7267	55.31	40.74	29.13
Paeoniaceae	Paeonia lactiflora 4	atpA	41.66	55.31	40.74	28.93
Paeoniaceae	Paeonia lactiflora 5	atpA	41.7267	55.31	40.74	29.13
Paeoniaceae	Paeonia lactiflora 6	atpA	41.7267	55.31	40.74	29.13
Paeoniaceae	Paeonia lactiflora 7	atpA	41.7267	55.31	40.74	29.13
Paeoniaceae	Paeonia lactiflora 8	atpA	41.7267	55.31	40.74	29.13
Paeoniaceae	Paeonia lactiflora 9	atpA	41.7267	55.31	40.74	29.13
Paeoniaceae	Paeonia ludlowii	atpA	41.73	55.11	40.55	29.53
Paeoniaceae	Paeonia lutea	atpA	41.73	55.31	40.55	29.33
Paeoniaceae	Paeonia mairei	atpA	41.7267	55.31	40.74	29.13
Paeoniaceae	Paeonia obovata 1	atpA	41.7267	55.31	40.74	29.13
Paeoniaceae	Paeonia obovata 2	atpA	41.66	55.31	40.74	28.93
Paeoniaceae	Paeonia obovata 3	atpA	41.7267	55.31	40.74	29.13
Paeoniaceae	Paeonia obovata var japonica	atpA	41.66	55.31	40.74	28.93
Paeoniaceae	Paeonia ostii 1	atpA	41.6633	55.31	40.74	28.94
Paeoniaceae	Paeonia ostii 2	atpA	41.6633	55.31	40.74	28.94
Paeoniaceae	Paeonia ostii 3	atpA	41.6633	55.31	40.74	28.94
Paeoniaceae	Paeonia ostii 4	atpA	41.6633	55.31	40.74	28.94
Paeoniaceae	Paeonia potaninii	atpA	41.73	55.31	40.55	29.33
Paeoniaceae	Paeonia qiui	atpA	41.66	55.31	40.74	28.93
Paeoniaceae	Paeonia rockii 1	atpA	41.6633	55.51	40.74	28.74
Paeoniaceae	Paeonia rockii 2	atpA	41.66	55.31	40.74	28.93
Paeoniaceae	Paeonia rockii 3	atpA	41.6633	55.31	40.74	28.94
Paeoniaceae	Paeonia rockii subsp taibaishanica	atpA	41.6633	55.31	40.74	28.94
Paeoniaceae	Paeonia suffruticosa 1	atpA	41.5967	55.31	40.74	28.74
Paeoniaceae	Paeonia suffruticosa 10	atpA	41.6633	55.31	40.74	28.94
Paeoniaceae	Paeonia suffruticosa 11	atpA	41.6633	55.31	40.74	28.94
Paeoniaceae	Paeonia suffruticosa 2	atpA	41.5967	55.31	40.74	28.74
Paeoniaceae	Paeonia suffruticosa 3	atpA	41.6633	55.31	40.74	28.94
Paeoniaceae	Paeonia suffruticosa 4	atpA	41.6633	55.31	40.74	28.94
Paeoniaceae	Paeonia suffruticosa 5	atpA	41.5967	55.31	40.74	28.74
Paeoniaceae	Paeonia suffruticosa 6	atpA	41.6633	55.31	40.74	28.94
Paeoniaceae	Paeonia suffruticosa 7	atpA	41.8633	55.31	40.55	29.73
Paeoniaceae	Paeonia suffruticosa 8	atpA	41.49	55.19	40.51	28.77
Paeoniaceae	Paeonia suffruticosa 9	atpA	41.6633	55.31	40.74	28.94
Paeoniaceae	Paeonia veitchii 1	atpA	41.7933	55.31	40.74	29.33
Paeoniaceae	Paeonia veitchii 2	atpA	41.8567	55.31	40.74	29.52
Penthoraceae	Penthorum chinense	atpA	40.6333	55.23	40.24	26.43
Saxifragaceae	Astilbe chinensis	atpA	39.7733	55.22	40.24	23.86
Saxifragaceae	Astilbe koreana	atpA	39.7733	55.22	40.24	23.86
Saxifragaceae	Astilbe rivularis	atpA	39.84	55.22	40.24	24.06
Saxifragaceae	Astilboides tabularis	atpA	40.2367	55.62	40.43	24.66
Saxifragaceae	Bergenia purpurascens 1	atpA	40.5667	55.62	40.83	25.25
Saxifragaceae	Bergenia purpurascens 2	atpA	40.63	55.62	40.83	25.44
Saxifragaceae	Bergenia scopulosa	atpA	40.5667	55.62	40.83	25.25
Saxifragaceae	Boykinia aconitifolia	atpA	39.7767	55.03	40.24	24.06
Saxifragaceae	Chrysosplenium album	atpA	40.11	56.22	40.24	23.87
Saxifragaceae	Chrysosplenium alternifolium 1	atpA	40.24	56.22	40.24	24.26
Saxifragaceae	Chrysosplenium alternifolium 2	atpA	40.3067	56.22	40.24	24.46
Saxifragaceae	Chrysosplenium aureobracteatum	atpA	40.0433	56.02	40.24	23.87
Saxifragaceae	Chrysosplenium axillare	atpA	40.3	56.41	40.04	24.45
Saxifragaceae	Chrysosplenium biondianum	atpA	39.9767	55.82	40.04	24.07
Saxifragaceae	Chrysosplenium carnosum	atpA	40.5667	56.22	40.63	24.85
Saxifragaceae	Chrysosplenium davidianum	atpA	40.7	56.02	40.44	25.64
Saxifragaceae	Chrysosplenium delavayi	atpA	40.1733	56.02	40.04	24.46
Saxifragaceae	Chrysosplenium echinus	atpA	40.1067	56.41	40.24	23.67
Saxifragaceae	Chrysosplenium fauriei	atpA	40.17	56.41	40.24	23.86
Saxifragaceae	Chrysosplenium flagelliferum	atpA	40.11	56.02	40.44	23.87
Saxifragaceae	Chrysosplenium forrestii	atpA	40.4367	56.22	40.24	24.85
Saxifragaceae	Chrysosplenium giraldianum	atpA	40.5033	56.22	40.44	24.85
Saxifragaceae	Chrysosplenium glossophyllum	atpA	40.7667	56.02	40.44	25.84
Saxifragaceae	Chrysosplenium grayanum	atpA	40.5667	56.21	40.24	25.25
Saxifragaceae	Chrysosplenium griffithii	atpA	40.4967	56.21	40.04	25.24
Saxifragaceae	Chrysosplenium griffithii var intermedium	atpA	40.4967	56.21	40.04	25.24
Saxifragaceae	Chrysosplenium henryi	atpA	40.7667	56.02	40.44	25.84
Saxifragaceae	Chrysosplenium hydrocotylifolium	atpA	39.97	56.01	40.04	23.86
Saxifragaceae	Chrysosplenium japonicum	atpA	40.24	56.22	40.24	24.26
Saxifragaceae	Chrysosplenium kamtschaticum	atpA	40.17	56.41	40.24	23.86
Saxifragaceae	Chrysosplenium kiotense	atpA	39.7767	56.02	40.04	23.27
Saxifragaceae	Chrysosplenium lanuginosum 1	atpA	40.83	56.22	40.24	26.03
Saxifragaceae	Chrysosplenium lanuginosum 2	atpA	40.83	56.22	40.24	26.03
Saxifragaceae	Chrysosplenium lectuscochleae	atpA	40.2367	56.21	40.24	24.26
Saxifragaceae	Chrysosplenium macrophyllum	atpA	40.3	56.21	40.43	24.26
Saxifragaceae	Chrysosplenium macrospermum	atpA	40.3033	56.21	40.24	24.46
Saxifragaceae	Chrysosplenium macrostemon	atpA	40.17	56.41	40.24	23.86
Saxifragaceae	Chrysosplenium microspermum	atpA	40.4367	56.41	40.24	24.66
Saxifragaceae	Chrysosplenium nepalense	atpA	40.63	56.8	40.24	24.85
Saxifragaceae	Chrysosplenium nudicaule	atpA	40.4367	56.41	40.24	24.66
Saxifragaceae	Chrysosplenium pilosum 1	atpA	40.3	56.21	40.24	24.45
Saxifragaceae	Chrysosplenium pilosum 2	atpA	39.9767	56.22	40.04	23.67
Saxifragaceae	Chrysosplenium qinlingense	atpA	40.3067	56.22	40.24	24.46
Saxifragaceae	Chrysosplenium ramosum	atpA	40.24	56.02	40.04	24.66
Saxifragaceae	Chrysosplenium serreanum	atpA	40.24	56.22	40.24	24.26
Saxifragaceae	Chrysosplenium sinicum 1	atpA	40.63	56.6	40.04	25.25
Saxifragaceae	Chrysosplenium sinicum 2	atpA	40.63	56.6	40.04	25.25
Saxifragaceae	Chrysosplenium taibaishanense	atpA	40.63	56.21	40.44	25.24
Saxifragaceae	Chrysosplenium uniflorum	atpA	40.5033	56.22	40.44	24.85
Saxifragaceae	Chrysosplenium zhangjiajieense	atpA	40.3	56.01	40.43	24.46
Saxifragaceae	Chrysosplenium zhouzhiense	atpA	40.04	56.21	40.24	23.67
Saxifragaceae	Heuchera abramsii	atpA	40.2367	55.62	40.63	24.46
Saxifragaceae	Heuchera alba	atpA	40.2333	55.62	40.63	24.45
Saxifragaceae	Heuchera caespitosa	atpA	40.2367	55.62	40.63	24.46
Saxifragaceae	Heuchera eastwoodiae	atpA	40.3667	55.62	40.63	24.85
Saxifragaceae	Heuchera grossulariifolia	atpA	40.2333	55.62	40.63	24.45
Saxifragaceae	Heuchera longipetala	atpA	40.2367	55.62	40.63	24.46
Saxifragaceae	Heuchera mexicana	atpA	40.3	55.62	40.63	24.65
Saxifragaceae	Heuchera micrantha	atpA	40.2333	55.62	40.63	24.45
Saxifragaceae	Heuchera parviflora var saurensis	atpA	40.2333	55.62	40.63	24.45
Saxifragaceae	Heuchera parvifolia var utahensis	atpA	40.2333	55.62	40.63	24.45
Saxifragaceae	Heuchera richardsonii	atpA	40.2333	55.62	40.63	24.45
Saxifragaceae	Heuchera villosa	atpA	40.2333	55.62	40.63	24.45
Saxifragaceae	Leptarrhena pyrolifolia	atpA	40.0367	54.83	40.04	25.24
Saxifragaceae	Micranthes melanocentra	atpA	40.5667	55.42	40.44	25.84
Saxifragaceae	Mitella diphylla 1	atpA	40.1033	55.42	40.63	24.26
Saxifragaceae	Mitella diphylla 2	atpA	40.1033	55.42	40.63	24.26
Saxifragaceae	Mitella formosana	atpA	40.2967	55.42	40.82	24.65
Saxifragaceae	Mukdenia acanthifolia 1	atpA	40.3667	55.62	40.63	24.85
Saxifragaceae	Mukdenia acanthifolia 2	atpA	40.3667	55.62	40.63	24.85
Saxifragaceae	Mukdenia acanthifolia 3	atpA	40.3667	55.62	40.63	24.85
Saxifragaceae	Mukdenia rossii 1	atpA	40.3	55.62	40.43	24.85
Saxifragaceae	Mukdenia rossii 2	atpA	40.2333	55.62	40.43	24.65
Saxifragaceae	Mukdenia rossii 3	atpA	40.3	55.62	40.43	24.85
Saxifragaceae	Mukdenia rossii 4	atpA	40.2367	55.62	40.24	24.85
Saxifragaceae	Mukdenia rossii 5	atpA	40.3	55.62	40.43	24.85
Saxifragaceae	Oresitrophe rupifraga 1	atpA	40.37	55.62	40.63	24.86
Saxifragaceae	Oresitrophe rupifraga 2	atpA	40.3033	55.62	40.63	24.66
Saxifragaceae	Oresitrophe rupifraga 3	atpA	40.37	55.62	40.63	24.86
Saxifragaceae	Pectiantia pentandra	atpA	40.3	55.62	40.63	24.65
Saxifragaceae	Peltoboykinia tellimoides	atpA	40.6933	55.42	40.63	26.03
Saxifragaceae	Rodgersia aesculifolia	atpA	40.4333	55.62	40.43	25.25
Saxifragaceae	Rodgersia sambucifolia	atpA	40.4333	55.62	40.43	25.25
Saxifragaceae	Saniculiphyllum guangxiense	atpA	39.9733	54.63	40.44	24.85
Saxifragaceae	Saxifraga montana	atpA	40.96	56.61	39.84	26.43
Saxifragaceae	Saxifraga saginoides	atpA	40.96	56.61	39.84	26.43
Saxifragaceae	Saxifraga sessiliflora	atpA	41.0233	56.21	39.84	27.02
Saxifragaceae	Saxifraga sinomontana	atpA	40.96	56.61	39.84	26.43
Saxifragaceae	Saxifraga stolonifera	atpA	40.5667	55.62	40.24	25.84
Saxifragaceae	Saxifraga umbellulata var pectinata	atpA	41.1533	56.21	39.84	27.41
Saxifragaceae	Saxifraga umbellulata var umbellulata	atpA	41.09	56.41	39.84	27.02
Saxifragaceae	Tanakaea radicans	atpA	40.2367	55.03	40.04	25.64
Saxifragaceae	Tiarella cordifolia 1	atpA	40.2333	55.62	40.63	24.45
Saxifragaceae	Tiarella cordifolia 2	atpA	40.2333	55.62	40.63	24.45
Saxifragaceae	Tiarella polyphylla 1	atpA	40.43	55.62	40.63	25.04
Saxifragaceae	Tiarella polyphylla 2	atpA	40.3667	55.62	40.63	24.85
Saxifragaceae	Tiarella polyphylla 3	atpA	40.3667	55.62	40.63	24.85
Saxifragaceae	Tiarella polyphylla 4	atpA	40.3667	55.62	40.63	24.85
Saxifragaceae	Tiarella trifoliata	atpA	40.3667	55.62	40.63	24.85
Altingiaceae	Altingia chinensis	atpB	42.57	56.82	41.37	29.52
Altingiaceae	Altingia excelsa	atpB	42.77	56.82	41.37	30.12
Altingiaceae	Altingia yunnanensis	atpB	42.77	56.82	41.37	30.12
Altingiaceae	Liquidambar acalycina 1	atpB	42.6367	57.02	41.37	29.52
Altingiaceae	Liquidambar acalycina 2	atpB	42.57	56.82	41.37	29.52
Altingiaceae	Liquidambar formosana 1	atpB	42.57	56.82	41.37	29.52
Altingiaceae	Liquidambar formosana 2	atpB	42.6367	57.02	41.37	29.52
Altingiaceae	Liquidambar formosana 3	atpB	42.6367	57.02	41.37	29.52
Altingiaceae	Liquidambar formosana 4	atpB	42.57	56.82	41.37	29.52
Altingiaceae	Liquidambar orientalis	atpB	42.57	56.62	41.37	29.72
Altingiaceae	Liquidambar styraciflua 1	atpB	42.57	56.62	41.37	29.72
Altingiaceae	Liquidambar styraciflua 2	atpB	42.57	56.62	41.37	29.72
Altingiaceae	Semiliquidambar cathayensis 1	atpB	42.57	56.82	41.37	29.52
Altingiaceae	Semiliquidambar cathayensis 2	atpB	42.4	56.6	41.2	29.4
Altingiaceae	Semiliquidambar cathayensis 3	atpB	42.57	56.82	41.37	29.52
Cercidiphyllaceae	Cercidiphyllum japonicum 1	atpB	42.37	56.62	40.97	29.52
Cercidiphyllaceae	Cercidiphyllum japonicum 2	atpB	42.3033	56.62	40.97	29.32
Cercidiphyllaceae	Cercidiphyllum japonicum 3	atpB	42.2367	56.62	40.97	29.12
Cercidiphyllaceae	Cercidiphyllum magnificum	atpB	42.3033	56.62	40.97	29.32
Crassulaceae	Adromischus maculatus	atpB	41.1633	55.22	41.17	27.1
Crassulaceae	Aeonium arboreum 1	atpB	41.1	55.42	40.97	26.91
Crassulaceae	Aeonium arboreum 2	atpB	41.1	55.42	40.97	26.91
Crassulaceae	Aeonium balsamiferum	atpB	41.1	55.42	40.97	26.91
Crassulaceae	Aeonium decorum	atpB	41.0333	55.42	40.97	26.71
Crassulaceae	Aeonium diplocyclum	atpB	41.1	55.42	40.97	26.91
Crassulaceae	Aeonium dodrantale	atpB	41.1667	55.42	40.97	27.11
Crassulaceae	Aeonium nobile	atpB	41.0333	55.42	40.97	26.71
Crassulaceae	Aeonium saundersii	atpB	41.0333	55.42	40.97	26.71
Crassulaceae	Aeonium tabuliforme	atpB	41.1	55.42	40.97	26.91
Crassulaceae	Aeonium undulatum	atpB	41.1	55.42	40.97	26.91
Crassulaceae	Cotyledon tomentosa 1	atpB	41.4333	55.42	40.97	27.91
Crassulaceae	Cotyledon tomentosa 2	atpB	41.4333	55.42	40.97	27.91
Crassulaceae	Crassula alstonii	atpB	41.7333	55.6	41.6	28
Crassulaceae	Crassula columella	atpB	41.7333	55.6	41.6	28
Crassulaceae	Crassula dejecta	atpB	41.4	55.4	41.6	27.2
Crassulaceae	Crassula deltoidea	atpB	41.6	54.8	41.4	28.6
Crassulaceae	Crassula expansa subsp fragilis	atpB	41.8	54.8	41.4	29.2
Crassulaceae	Crassula mesembrianthemopsis	atpB	41.2	55.4	41.6	26.6
Crassulaceae	Crassula mesembryanthoides	atpB	41.2667	55.4	41.6	26.8
Crassulaceae	Crassula perforata	atpB	41.2	55.4	41.6	26.6
Crassulaceae	Crassula socialis	atpB	41.3333	55.4	41.6	27
Crassulaceae	Crassula tecta	atpB	41.2	55.4	41.6	26.6
Crassulaceae	Crassula volkensii	atpB	41.8667	55	41.4	29.2
Crassulaceae	Echeveria lilacina	atpB	41.23	55.82	40.97	26.9
Crassulaceae	Graptopetalum amethystinum	atpB	41.0967	55.62	40.77	26.9
Crassulaceae	Hylotelephium erythrostictum	atpB	41.6533	55.74	40.85	28.37
Crassulaceae	Hylotelephium ewersii	atpB	41.6333	56.02	40.97	27.91
Crassulaceae	Hylotelephium verticillatum	atpB	41.5	56.02	40.97	27.51
Crassulaceae	Hylotelephium viviparum	atpB	41.5667	56.02	40.97	27.71
Crassulaceae	Kalanchoe blossfeldiana	atpB	41.7033	55.42	41.17	28.52
Crassulaceae	Kalanchoe daigremontiana 1	atpB	41.3667	55.42	41.17	27.51
Crassulaceae	Kalanchoe daigremontiana 2	atpB	41.3667	55.42	41.17	27.51
Crassulaceae	Kalanchoe delagoensis	atpB	41.3667	55.42	41.17	27.51
Crassulaceae	Kalanchoe fedtschenkoi	atpB	41.3667	55.42	41.17	27.51
Crassulaceae	Kalanchoe longiflora	atpB	41.4333	55.42	40.97	27.91
Crassulaceae	Kalanchoe tomentosa	atpB	41.5033	55.22	40.97	28.32
Crassulaceae	Meterostachys sikokianus	atpB	41.3667	56.02	40.97	27.11
Crassulaceae	Monanthes anagensis	atpB	40.7667	55.22	40.77	26.31
Crassulaceae	Monanthes brachycaulos	atpB	40.7667	55.22	40.77	26.31
Crassulaceae	Monanthes muralis	atpB	40.7667	55.22	40.77	26.31
Crassulaceae	Monanthes polyphylla	atpB	40.7	55.42	40.77	25.91
Crassulaceae	Orostachys chongsunensis	atpB	41.7667	56.02	40.97	28.31
Crassulaceae	Orostachys fimbriata	atpB	41.3667	56.02	41.17	26.91
Crassulaceae	Orostachys iwarenge 1	atpB	41.5667	56.02	40.97	27.71
Crassulaceae	Orostachys iwarenge 2	atpB	41.5667	56.02	40.97	27.71
Crassulaceae	Orostachys japonica 1	atpB	41.3	56.02	41.17	26.71
Crassulaceae	Orostachys japonica 2	atpB	41.2333	56.02	41.17	26.51
Crassulaceae	Orostachys latielliptica	atpB	41.3	56.22	41.17	26.51
Crassulaceae	Orostachys malacophylla	atpB	41.5	56.02	40.97	27.51
Crassulaceae	Orostachys malacophylla var ramosa	atpB	41.7	56.02	40.97	28.11
Crassulaceae	Orostachys margaritifolia	atpB	41.1667	56.02	40.97	26.51
Crassulaceae	Orostachys minuta	atpB	41.1667	56.02	41.17	26.31
Crassulaceae	Pachyphytum compactum	atpB	41.1633	55.82	40.97	26.7
Crassulaceae	Pachyphytum longifolium	atpB	41.23	55.62	40.97	27.1
Crassulaceae	Phedimus aizoon 1	atpB	41.6533	55.74	40.85	28.37
Crassulaceae	Phedimus aizoon 2	atpB	41.5867	55.74	40.85	28.17
Crassulaceae	Phedimus aizoon 3	atpB	41.6533	55.74	40.85	28.37
Crassulaceae	Phedimus aizoon var floribundus	atpB	41.6533	55.74	40.65	28.57
Crassulaceae	Phedimus ellacombeanus 1	atpB	41.72	55.74	40.85	28.57
Crassulaceae	Phedimus ellacombeanus 2	atpB	41.6533	55.74	40.85	28.37
Crassulaceae	Phedimus ellacombeanus 3	atpB	41.6533	55.74	40.85	28.37
Crassulaceae	Phedimus kamtschaticus 1	atpB	41.6533	55.74	40.85	28.37
Crassulaceae	Phedimus kamtschaticus 2	atpB	41.72	55.74	40.85	28.57
Crassulaceae	Phedimus latiovalifolius	atpB	41.6533	55.74	40.85	28.37
Crassulaceae	Phedimus litoralis	atpB	41.5867	55.74	40.85	28.17
Crassulaceae	Phedimus middendorffianus 1	atpB	41.6533	55.74	40.85	28.37
Crassulaceae	Phedimus middendorffianus 2	atpB	41.72	55.94	40.85	28.37
Crassulaceae	Phedimus odontophyllus	atpB	41.2333	55.22	40.97	27.51
Crassulaceae	Phedimus selskianus	atpB	41.6533	55.74	40.85	28.37
Crassulaceae	Phedimus sikokianus	atpB	41.7867	55.74	40.85	28.77
Crassulaceae	Phedimus spurius	atpB	41.77	55.22	41.17	28.92
Crassulaceae	Phedimus takesimense 1	atpB	41.72	55.74	40.85	28.57
Crassulaceae	Phedimus takesimense 2	atpB	41.6533	55.74	40.85	28.37
Crassulaceae	Phedimus takesimense 3	atpB	41.6533	55.74	40.85	28.37
Crassulaceae	Phedimus takesimense 4	atpB	41.6533	55.74	40.85	28.37
Crassulaceae	Phedimus yangshanicus	atpB	41.2333	55.22	40.97	27.51
Crassulaceae	Phedimus zokuriensis	atpB	41.6533	55.74	40.85	28.37
Crassulaceae	Rhodiola bupleuroides 1	atpB	41.57	55.42	41.17	28.12
Crassulaceae	Rhodiola bupleuroides 2	atpB	41.6367	55.42	41.17	28.32
Crassulaceae	Rhodiola bupleuroides 3	atpB	41.57	55.42	41.17	28.12
Crassulaceae	Rhodiola calliantha	atpB	41.57	55.42	41.17	28.12
Crassulaceae	Rhodiola crenulata 1	atpB	41.7033	55.42	41.17	28.52
Crassulaceae	Rhodiola crenulata 2	atpB	41.7033	55.42	41.17	28.52
Crassulaceae	Rhodiola crenulata 3	atpB	41.7033	55.42	41.17	28.52
Crassulaceae	Rhodiola crenulata 4	atpB	41.7033	55.42	41.17	28.52
Crassulaceae	Rhodiola dumulosa 1	atpB	41.4333	55.42	40.97	27.91
Crassulaceae	Rhodiola dumulosa 2	atpB	41.5033	55.42	41.17	27.92
Crassulaceae	Rhodiola fastigiata	atpB	41.7033	55.42	41.17	28.52
Crassulaceae	Rhodiola gelida	atpB	41.57	55.42	41.17	28.12
Crassulaceae	Rhodiola henryi 1	atpB	41.57	55.42	41.17	28.12
Crassulaceae	Rhodiola henryi 2	atpB	41.3667	55.42	41.17	27.51
Crassulaceae	Rhodiola himalensis 1	atpB	41.5033	55.42	41.17	27.92
Crassulaceae	Rhodiola himalensis 2	atpB	41.5033	55.42	41.17	27.92
Crassulaceae	Rhodiola himalensis 3	atpB	41.6367	55.42	41.17	28.32
Crassulaceae	Rhodiola hobsonii	atpB	41.5	55.42	41.17	27.91
Crassulaceae	Rhodiola humilis	atpB	41.5	55.42	41.17	27.91
Crassulaceae	Rhodiola integrifolia	atpB	41.5033	55.42	40.97	28.12
Crassulaceae	Rhodiola kirilowii 1	atpB	41.7033	55.42	41.17	28.52
Crassulaceae	Rhodiola kirilowii 2	atpB	41.5033	55.42	41.17	27.92
Crassulaceae	Rhodiola kirilowii 3	atpB	41.5033	55.42	41.17	27.92
Crassulaceae	Rhodiola liciae	atpB	41.57	55.42	41.17	28.12
Crassulaceae	Rhodiola macrocarpa	atpB	41.57	55.42	41.17	28.12
Crassulaceae	Rhodiola ovatisepala	atpB	41.5	55.42	41.17	27.91
Crassulaceae	Rhodiola prainii	atpB	41.5	55.42	41.17	27.91
Crassulaceae	Rhodiola quadrifida 1	atpB	41.5033	55.42	41.17	27.92
Crassulaceae	Rhodiola quadrifida 2	atpB	41.57	55.42	41.17	28.12
Crassulaceae	Rhodiola quadrifida 3	atpB	41.5033	55.42	41.17	27.92
Crassulaceae	Rhodiola rhodantha	atpB	41.5033	55.42	40.97	28.12
Crassulaceae	Rhodiola rosea	atpB	41.5	55.42	41.37	27.71
Crassulaceae	Rhodiola sacra	atpB	41.57	55.42	41.17	28.12
Crassulaceae	Rhodiola sexifolia	atpB	41.5	55.42	41.17	27.91
Crassulaceae	Rhodiola sinuata	atpB	41.5	55.42	41.17	27.91
Crassulaceae	Rhodiola smithii	atpB	41.3	55.42	40.97	27.51
Crassulaceae	Rhodiola stapfii	atpB	41.57	55.42	41.17	28.12
Crassulaceae	Rhodiola subopposita	atpB	41.57	55.42	41.17	28.12
Crassulaceae	Rhodiola tangutica 1	atpB	41.3667	55.42	40.97	27.71
Crassulaceae	Rhodiola tangutica 2	atpB	41.5033	55.42	41.17	27.92
Crassulaceae	Rhodiola wallichiana 1	atpB	41.57	55.42	41.17	28.12
Crassulaceae	Rhodiola wallichiana 2	atpB	41.57	55.42	41.17	28.12
Crassulaceae	Rhodiola yunnanensis	atpB	41.5033	55.42	40.97	28.12
Crassulaceae	Rosularia alpestris	atpB	41.6333	55.82	41.17	27.91
Crassulaceae	Sedum alfredii	atpB	41.5033	55.82	40.97	27.72
Crassulaceae	Sedum bulbiferum	atpB	41.1633	55.82	40.97	26.7
Crassulaceae	Sedum emarginatum	atpB	41.4333	55.82	40.97	27.51
Crassulaceae	Sedum kurilense	atpB	41.72	55.74	40.85	28.57
Crassulaceae	Sedum lineare	atpB	41.5667	55.82	40.97	27.91
Crassulaceae	Sedum oryzifolium	atpB	41.5	55.82	40.97	27.71
Crassulaceae	Sedum plumbizincicola	atpB	41.5033	55.82	40.97	27.72
Crassulaceae	Sedum sarmentosum	atpB	41.5667	56.02	40.77	27.91
Crassulaceae	Sedum tricarpum	atpB	41.5033	55.82	40.97	27.72
Crassulaceae	Sempervivum tectorum	atpB	40.9633	55.22	40.97	26.7
Crassulaceae	Sinocrassula densirosulata	atpB	41.4333	55.82	40.77	27.71
Crassulaceae	Sinocrassula indica	atpB	41.4333	55.82	40.77	27.71
Crassulaceae	Umbilicus rupestris	atpB	41.2333	55.62	40.97	27.11
Daphniphyllaceae	Daphniphyllum macropodum	atpB	42.37	56.62	41.57	28.92
Daphniphyllaceae	Daphniphyllum oldhamii	atpB	42.4367	56.62	41.57	29.12
Grossulariaceae	Ribes fasciculatum var chinense	atpB	42.1667	56.62	41.57	28.31
Grossulariaceae	Ribes glaciale	atpB	42.1667	56.62	41.57	28.31
Grossulariaceae	Ribes nevadense	atpB	42.0333	56.62	41.57	27.91
Grossulariaceae	Ribes odoratum	atpB	42.37	56.62	41.57	28.92
Grossulariaceae	Ribes roezlii	atpB	41.9	56.62	41.57	27.51
Haloragaceae	Glischrocaryon aureum	atpB	42.4367	55.42	41.77	30.12
Haloragaceae	Gonocarpus micranthus	atpB	41.5667	55.82	41.57	27.31
Haloragaceae	Haloragis aspera	atpB	42.1	55.62	41.57	29.11
Haloragaceae	Haloragis erecta	atpB	42.0333	55.62	41.57	28.91
Haloragaceae	Haloragodendron glandulosum	atpB	42.3033	55.82	41.57	29.52
Haloragaceae	Myriophyllum aquaticum	atpB	42.1033	55.42	41.57	29.32
Haloragaceae	Myriophyllum spicatum 1	atpB	41.77	55.62	41.17	28.52
Haloragaceae	Myriophyllum spicatum 2	atpB	41.77	55.62	41.17	28.52
Hamamelidaceae	Chunia bucklandioides	atpB	42.5067	57.43	41.37	28.72
Hamamelidaceae	Corylopsis coreana	atpB	42.17	56.82	40.97	28.72
Hamamelidaceae	Corylopsis glandulifera	atpB	42.1033	56.82	40.97	28.52
Hamamelidaceae	Corylopsis microcarpa	atpB	42.1033	56.82	40.97	28.52
Hamamelidaceae	Corylopsis multiflora var nivea	atpB	42.3033	56.82	40.97	29.12
Hamamelidaceae	Corylopsis sinensis	atpB	42.1033	56.82	40.97	28.52
Hamamelidaceae	Corylopsis spicata	atpB	42.1033	56.82	40.97	28.52
Hamamelidaceae	Corylopsis velutina	atpB	42.1033	56.82	40.97	28.52
Hamamelidaceae	Disanthus cercidifolius subsp Longipes	atpB	42.17	56.42	41.37	28.72
Hamamelidaceae	Disanthus cercidifolius subsp Longipes	atpB	42.17	56.42	41.37	28.72
Hamamelidaceae	Distylium buxifolium	atpB	42.2367	56.82	41.37	28.52
Hamamelidaceae	Distylium chinense	atpB	42.2367	56.82	41.37	28.52
Hamamelidaceae	Distylium cuspidatum	atpB	42.2367	56.82	41.37	28.52
Hamamelidaceae	Distylium dunnianum	atpB	42.2367	56.82	41.37	28.52
Hamamelidaceae	Distylium elaeagnoides	atpB	42.2367	56.82	41.37	28.52
Hamamelidaceae	Distylium gracile	atpB	42.3033	56.82	41.37	28.72
Hamamelidaceae	Distylium lepidotum	atpB	42.2367	56.82	41.37	28.52
Hamamelidaceae	Distylium macrophyllum 1	atpB	42.2367	56.82	41.37	28.52
Hamamelidaceae	Distylium macrophyllum 2	atpB	42.2367	56.82	41.37	28.52
Hamamelidaceae	Distylium myricoides	atpB	42.3033	56.82	41.37	28.72
Hamamelidaceae	Distylium pingpienense	atpB	42.2367	56.82	41.37	28.52
Hamamelidaceae	Distylium racemosum 1	atpB	42.2367	56.82	41.37	28.52
Hamamelidaceae	Distylium racemosum 2	atpB	42.2367	56.82	41.37	28.52
Hamamelidaceae	Distylium tsiangii	atpB	42.2367	56.82	41.37	28.52
Hamamelidaceae	Exbucklandia populnea	atpB	42.17	56.42	41.37	28.72
Hamamelidaceae	Fortunearia sinensis 1	atpB	42.4367	56.82	41.37	29.12
Hamamelidaceae	Fortunearia sinensis 2	atpB	42.4367	56.82	41.37	29.12
Hamamelidaceae	Hamamelis mollis	atpB	42.3033	56.82	41.37	28.72
Hamamelidaceae	Loropetalum chinense 1	atpB	42.5033	56.82	41.17	29.52
Hamamelidaceae	Loropetalum chinense 2	atpB	42.42	56.72	41.08	29.46
Hamamelidaceae	Loropetalum chinense var rubrum	atpB	42.2867	56.32	41.08	29.46
Hamamelidaceae	Loropetalum chinense var rubrum	atpB	42.5033	56.82	41.17	29.52
Hamamelidaceae	Loropetalum subcordatum	atpB	42.22	56.72	41.08	28.86
Hamamelidaceae	Mytilaria laosensis	atpB	42.4367	56.82	41.57	28.92
Hamamelidaceae	Parrotia subaequalis 1	atpB	42.17	56.82	41.37	28.32
Hamamelidaceae	Parrotia subaequalis 2	atpB	42.0867	56.72	41.28	28.26
Hamamelidaceae	Rhodoleia championii	atpB	41.8367	56.02	41.37	28.12
Hamamelidaceae	Sinowilsonia henryi 1	atpB	42.37	56.82	41.37	28.92
Hamamelidaceae	Sinowilsonia henryi 2	atpB	42.37	56.82	41.37	28.92
Hamamelidaceae	Sycopsis sinensis 1	atpB	42.2367	56.82	41.37	28.52
Hamamelidaceae	Sycopsis sinensis 2	atpB	42.2367	56.82	41.37	28.52
Iteaceae	Itea chinensis	atpB	41.7	56.42	40.97	27.71
Paeoniaceae	Paeonia anomala	atpB	42.7733	56.02	40.97	31.33
Paeoniaceae	Paeonia brownii	atpB	42.9733	56.22	40.97	31.73
Paeoniaceae	Paeonia decomposita	atpB	42.9067	56.22	40.97	31.53
Paeoniaceae	Paeonia delavayi 1	atpB	42.9733	56.22	40.97	31.73
Paeoniaceae	Paeonia delavayi 2	atpB	42.9733	56.22	40.97	31.73
Paeoniaceae	Paeonia delavayi var lutea	atpB	42.9733	56.22	40.97	31.73
Paeoniaceae	Paeonia emodi	atpB	42.8367	56.02	40.97	31.52
Paeoniaceae	Paeonia intermedia	atpB	42.9067	56.02	40.97	31.73
Paeoniaceae	Paeonia jishanensis 1	atpB	42.9067	56.22	40.97	31.53
Paeoniaceae	Paeonia jishanensis 2	atpB	42.9067	56.22	40.97	31.53
Paeoniaceae	Paeonia jishanensis 3	atpB	42.9067	56.22	40.97	31.53
Paeoniaceae	Paeonia lactiflora 1	atpB	42.7733	56.02	40.97	31.33
Paeoniaceae	Paeonia lactiflora 2	atpB	42.84	56.02	40.97	31.53
Paeoniaceae	Paeonia lactiflora 3	atpB	42.84	56.02	40.97	31.53
Paeoniaceae	Paeonia lactiflora 4	atpB	42.77	56.02	40.97	31.32
Paeoniaceae	Paeonia lactiflora 5	atpB	42.84	56.02	40.97	31.53
Paeoniaceae	Paeonia lactiflora 6	atpB	42.7733	56.02	40.97	31.33
Paeoniaceae	Paeonia lactiflora 7	atpB	42.84	56.02	40.97	31.53
Paeoniaceae	Paeonia lactiflora 8	atpB	42.7033	55.82	40.97	31.32
Paeoniaceae	Paeonia lactiflora 9	atpB	42.84	56.02	40.97	31.53
Paeoniaceae	Paeonia ludlowii	atpB	43.04	56.22	40.97	31.93
Paeoniaceae	Paeonia lutea	atpB	42.9733	56.22	40.97	31.73
Paeoniaceae	Paeonia mairei	atpB	42.84	56.02	40.97	31.53
Paeoniaceae	Paeonia obovata 1	atpB	42.7033	56.02	40.97	31.12
Paeoniaceae	Paeonia obovata 2	atpB	42.7733	56.02	40.97	31.33
Paeoniaceae	Paeonia obovata 3	atpB	42.7033	56.02	40.97	31.12
Paeoniaceae	Paeonia obovata var japonica	atpB	42.84	56.02	40.97	31.53
Paeoniaceae	Paeonia ostii 1	atpB	42.9067	56.22	40.97	31.53
Paeoniaceae	Paeonia ostii 2	atpB	42.9067	56.22	40.97	31.53
Paeoniaceae	Paeonia ostii 3	atpB	42.9067	56.22	40.97	31.53
Paeoniaceae	Paeonia ostii 4	atpB	42.9067	56.22	40.97	31.53
Paeoniaceae	Paeonia potaninii	atpB	42.9733	56.22	40.97	31.73
Paeoniaceae	Paeonia qiui	atpB	42.9067	56.22	40.97	31.53
Paeoniaceae	Paeonia rockii 1	atpB	42.9067	56.22	40.97	31.53
Paeoniaceae	Paeonia rockii 2	atpB	42.9067	56.22	40.97	31.53
Paeoniaceae	Paeonia rockii 3	atpB	42.9733	56.22	40.97	31.73
Paeoniaceae	Paeonia rockii subsp taibaishanica	atpB	42.9067	56.22	40.97	31.53
Paeoniaceae	Paeonia suffruticosa 1	atpB	42.9067	56.22	40.97	31.53
Paeoniaceae	Paeonia suffruticosa 10	atpB	42.9067	56.22	40.97	31.53
Paeoniaceae	Paeonia suffruticosa 11	atpB	42.9067	56.22	40.97	31.53
Paeoniaceae	Paeonia suffruticosa 2	atpB	42.9067	56.22	40.97	31.53
Paeoniaceae	Paeonia suffruticosa 3	atpB	42.9067	56.22	40.97	31.53
Paeoniaceae	Paeonia suffruticosa 4	atpB	42.9067	56.22	40.97	31.53
Paeoniaceae	Paeonia suffruticosa 5	atpB	42.9067	56.22	40.97	31.53
Paeoniaceae	Paeonia suffruticosa 6	atpB	42.9067	56.22	40.97	31.53
Paeoniaceae	Paeonia suffruticosa 7	atpB	42.9067	56.02	40.97	31.73
Paeoniaceae	Paeonia suffruticosa 8	atpB	42.9067	56.22	40.97	31.53
Paeoniaceae	Paeonia suffruticosa 9	atpB	42.9067	56.22	40.97	31.53
Paeoniaceae	Paeonia veitchii 1	atpB	42.7033	56.02	40.97	31.12
Paeoniaceae	Paeonia veitchii 2	atpB	42.7033	56.02	40.97	31.12
Penthoraceae	Penthorum chinense	atpB	42.2367	55.82	41.77	29.12
Saxifragaceae	Astilbe chinensis	atpB	41.9033	56.22	41.17	28.32
Saxifragaceae	Astilbe koreana	atpB	41.8367	56.22	41.17	28.12
Saxifragaceae	Astilbe rivularis	atpB	42.0367	56.62	41.17	28.32
Saxifragaceae	Astilboides tabularis	atpB	42.57	57.02	41.17	29.52
Saxifragaceae	Bergenia purpurascens 1	atpB	42.6367	57.02	41.17	29.72
Saxifragaceae	Bergenia purpurascens 2	atpB	42.6367	57.02	41.17	29.72
Saxifragaceae	Bergenia scopulosa	atpB	42.57	57.02	41.17	29.52
Saxifragaceae	Boykinia aconitifolia	atpB	42.7033	56.82	41.37	29.92
Saxifragaceae	Chrysosplenium album	atpB	42.0333	56.42	40.77	28.91
Saxifragaceae	Chrysosplenium alternifolium 1	atpB	42.77	56.82	40.77	30.72
Saxifragaceae	Chrysosplenium alternifolium 2	atpB	42.8367	56.82	40.77	30.92
Saxifragaceae	Chrysosplenium aureobracteatum	atpB	42.1033	56.62	40.77	28.92
Saxifragaceae	Chrysosplenium axillare	atpB	42.3033	56.62	40.77	29.52
Saxifragaceae	Chrysosplenium biondianum	atpB	42.17	56.62	40.97	28.92
Saxifragaceae	Chrysosplenium carnosum	atpB	42.5067	57.03	40.97	29.52
Saxifragaceae	Chrysosplenium davidianum	atpB	42.5733	57.03	40.97	29.72
Saxifragaceae	Chrysosplenium delavayi	atpB	41.9667	56.62	40.97	28.31
Saxifragaceae	Chrysosplenium echinus	atpB	41.9033	56.42	40.77	28.52
Saxifragaceae	Chrysosplenium fauriei	atpB	42.1033	56.42	40.77	29.12
Saxifragaceae	Chrysosplenium flagelliferum	atpB	41.9	56.62	40.77	28.31
Saxifragaceae	Chrysosplenium forrestii	atpB	42.7067	57.23	40.77	30.12
Saxifragaceae	Chrysosplenium giraldianum	atpB	42.7033	56.82	40.97	30.32
Saxifragaceae	Chrysosplenium glossophyllum	atpB	42.5067	57.03	40.97	29.52
Saxifragaceae	Chrysosplenium grayanum	atpB	42.57	56.62	40.97	30.12
Saxifragaceae	Chrysosplenium griffithii	atpB	42.5067	57.03	40.97	29.52
Saxifragaceae	Chrysosplenium griffithii var intermedium	atpB	42.44	56.83	40.97	29.52
Saxifragaceae	Chrysosplenium henryi	atpB	42.5067	57.03	40.97	29.52
Saxifragaceae	Chrysosplenium hydrocotylifolium	atpB	42.37	56.82	40.97	29.32
Saxifragaceae	Chrysosplenium japonicum	atpB	42.77	56.82	40.77	30.72
Saxifragaceae	Chrysosplenium kamtschaticum	atpB	42.0367	56.42	40.77	28.92
Saxifragaceae	Chrysosplenium kiotense	atpB	41.97	56.42	40.77	28.72
Saxifragaceae	Chrysosplenium lanuginosum 1	atpB	42.5067	56.83	40.97	29.72
Saxifragaceae	Chrysosplenium lanuginosum 2	atpB	42.5067	56.83	40.97	29.72
Saxifragaceae	Chrysosplenium lectuscochleae	atpB	42.1033	56.62	40.57	29.12
Saxifragaceae	Chrysosplenium macrophyllum	atpB	42.3033	56.82	40.77	29.32
Saxifragaceae	Chrysosplenium macrospermum	atpB	42.1033	56.42	40.57	29.32
Saxifragaceae	Chrysosplenium macrostemon	atpB	42.1033	56.42	40.77	29.12
Saxifragaceae	Chrysosplenium microspermum	atpB	42.0367	56.22	40.77	29.12
Saxifragaceae	Chrysosplenium nepalense	atpB	42.3033	56.82	40.97	29.12
Saxifragaceae	Chrysosplenium nudicaule	atpB	42.7067	57.03	40.97	30.12
Saxifragaceae	Chrysosplenium pilosum 1	atpB	42.1033	56.62	40.57	29.12
Saxifragaceae	Chrysosplenium pilosum 2	atpB	42.17	56.62	40.77	29.12
Saxifragaceae	Chrysosplenium qinlingense	atpB	42.5033	56.62	40.97	29.92
Saxifragaceae	Chrysosplenium ramosum	atpB	42.5033	56.62	40.97	29.92
Saxifragaceae	Chrysosplenium serreanum	atpB	42.8367	56.82	40.97	30.72
Saxifragaceae	Chrysosplenium sinicum 1	atpB	42.3033	56.82	40.77	29.32
Saxifragaceae	Chrysosplenium sinicum 2	atpB	42.3033	56.82	40.77	29.32
Saxifragaceae	Chrysosplenium taibaishanense	atpB	42.7067	57.03	40.97	30.12
Saxifragaceae	Chrysosplenium uniflorum	atpB	42.7033	56.82	40.97	30.32
Saxifragaceae	Chrysosplenium zhangjiajieense	atpB	42.3033	56.82	40.77	29.32
Saxifragaceae	Chrysosplenium zhouzhiense	atpB	42.6367	56.82	40.97	30.12
Saxifragaceae	Heuchera abramsii	atpB	42.4367	56.82	40.97	29.52
Saxifragaceae	Heuchera alba	atpB	42.6367	57.02	40.97	29.92
Saxifragaceae	Heuchera caespitosa	atpB	42.4367	56.82	40.97	29.52
Saxifragaceae	Heuchera eastwoodiae	atpB	42.37	57.02	40.97	29.12
Saxifragaceae	Heuchera grossulariifolia	atpB	42.6367	57.02	40.97	29.92
Saxifragaceae	Heuchera longipetala	atpB	42.57	57.02	41.17	29.52
Saxifragaceae	Heuchera mexicana	atpB	42.5033	57.02	40.97	29.52
Saxifragaceae	Heuchera micrantha	atpB	42.6367	57.02	40.97	29.92
Saxifragaceae	Heuchera parviflora var saurensis	atpB	42.6367	57.02	40.97	29.92
Saxifragaceae	Heuchera parvifolia var utahensis	atpB	42.57	57.02	40.97	29.72
Saxifragaceae	Heuchera richardsonii	atpB	42.6367	57.02	40.97	29.92
Saxifragaceae	Heuchera villosa	atpB	42.6367	57.02	40.97	29.92
Saxifragaceae	Leptarrhena pyrolifolia	atpB	42.5033	56.82	41.17	29.52
Saxifragaceae	Micranthes melanocentra	atpB	42.17	56.42	41.17	28.92
Saxifragaceae	Mitella diphylla 1	atpB	42.4367	56.82	40.97	29.52
Saxifragaceae	Mitella diphylla 2	atpB	42.5733	57.03	40.97	29.72
Saxifragaceae	Mitella formosana	atpB	42.5033	57.02	40.97	29.52
Saxifragaceae	Mukdenia acanthifolia 1	atpB	42.4367	56.82	41.17	29.32
Saxifragaceae	Mukdenia acanthifolia 2	atpB	42.4367	56.82	41.17	29.32
Saxifragaceae	Mukdenia acanthifolia 3	atpB	42.4367	56.82	41.17	29.32
Saxifragaceae	Mukdenia rossii 1	atpB	42.5033	57.02	41.17	29.32
Saxifragaceae	Mukdenia rossii 2	atpB	42.5033	57.02	41.17	29.32
Saxifragaceae	Mukdenia rossii 3	atpB	42.5033	57.02	41.17	29.32
Saxifragaceae	Mukdenia rossii 4	atpB	42.5033	57.02	41.17	29.32
Saxifragaceae	Mukdenia rossii 5	atpB	42.5033	57.02	41.17	29.32
Saxifragaceae	Oresitrophe rupifraga 1	atpB	42.7033	57.02	41.17	29.92
Saxifragaceae	Oresitrophe rupifraga 2	atpB	42.7033	57.02	41.17	29.92
Saxifragaceae	Oresitrophe rupifraga 3	atpB	42.7033	57.02	41.17	29.92
Saxifragaceae	Pectiantia pentandra	atpB	42.4367	57.02	40.97	29.32
Saxifragaceae	Peltoboykinia tellimoides	atpB	42.4367	56.82	40.97	29.52
Saxifragaceae	Rodgersia aesculifolia	atpB	42.7033	57.02	41.17	29.92
Saxifragaceae	Rodgersia sambucifolia	atpB	42.7033	57.02	41.17	29.92
Saxifragaceae	Saniculiphyllum guangxiense	atpB	42.1567	56.57	41.22	28.68
Saxifragaceae	Saxifraga montana	atpB	42.1033	56.02	40.57	29.72
Saxifragaceae	Saxifraga saginoides	atpB	42.1033	56.02	40.57	29.72
Saxifragaceae	Saxifraga sessiliflora	atpB	41.97	56.22	40.57	29.12
Saxifragaceae	Saxifraga sinomontana	atpB	42.0367	56.02	40.57	29.52
Saxifragaceae	Saxifraga stolonifera	atpB	42.1033	56.62	40.77	28.92
Saxifragaceae	Saxifraga umbellulata var pectinata	atpB	42.1033	56.02	40.57	29.72
Saxifragaceae	Saxifraga umbellulata var umbellulata	atpB	41.9033	56.02	40.57	29.12
Saxifragaceae	Tanakaea radicans	atpB	42.7033	56.82	41.17	30.12
Saxifragaceae	Tiarella cordifolia 1	atpB	42.6367	57.02	40.97	29.92
Saxifragaceae	Tiarella cordifolia 2	atpB	42.6367	57.02	40.97	29.92
Saxifragaceae	Tiarella polyphylla 1	atpB	42.57	56.62	40.97	30.12
Saxifragaceae	Tiarella polyphylla 2	atpB	42.6367	57.02	40.97	29.92
Saxifragaceae	Tiarella polyphylla 3	atpB	42.6367	57.02	40.97	29.92
Saxifragaceae	Tiarella polyphylla 4	atpB	42.6367	57.02	40.97	29.92
Saxifragaceae	Tiarella trifoliata	atpB	42.57	57.02	40.97	29.72
Altingiaceae	Altingia chinensis	atpE	41.6033	53.38	39.1	32.33
Altingiaceae	Altingia excelsa	atpE	41.6033	53.38	39.1	32.33
Altingiaceae	Altingia yunnanensis	atpE	41.6033	53.38	39.1	32.33
Altingiaceae	Liquidambar acalycina 1	atpE	41.6033	53.38	39.1	32.33
Altingiaceae	Liquidambar acalycina 2	atpE	41.6033	53.38	39.1	32.33
Altingiaceae	Liquidambar formosana 1	atpE	41.6033	53.38	39.1	32.33
Altingiaceae	Liquidambar formosana 2	atpE	41.6033	53.38	39.1	32.33
Altingiaceae	Liquidambar formosana 3	atpE	41.6033	53.38	39.1	32.33
Altingiaceae	Liquidambar formosana 4	atpE	41.6033	53.38	39.1	32.33
Altingiaceae	Liquidambar orientalis	atpE	41.3533	52.63	39.1	32.33
Altingiaceae	Liquidambar styraciflua 1	atpE	41.3533	52.63	39.1	32.33
Altingiaceae	Liquidambar styraciflua 2	atpE	41.3533	52.63	39.1	32.33
Altingiaceae	Semiliquidambar cathayensis 1	atpE	41.6033	53.38	39.1	32.33
Altingiaceae	Semiliquidambar cathayensis 2	atpE	41.6033	53.38	39.1	32.33
Altingiaceae	Semiliquidambar cathayensis 3	atpE	41.6033	53.38	39.1	32.33
Cercidiphyllaceae	Cercidiphyllum japonicum 1	atpE	40.6	50.37	39.85	31.58
Cercidiphyllaceae	Cercidiphyllum japonicum 2	atpE	40.6	50.37	39.85	31.58
Cercidiphyllaceae	Cercidiphyllum japonicum 3	atpE	40.8533	50.37	40.61	31.58
Cercidiphyllaceae	Cercidiphyllum magnificum	atpE	40.8533	50.37	40.61	31.58
Crassulaceae	Adromischus maculatus	atpE	38.3433	48.87	40.6	25.56
Crassulaceae	Aeonium arboreum 1	atpE	37.5933	48.87	39.85	24.06
Crassulaceae	Aeonium arboreum 2	atpE	37.5933	48.87	39.85	24.06
Crassulaceae	Aeonium balsamiferum	atpE	37.5933	48.87	39.85	24.06
Crassulaceae	Aeonium decorum	atpE	37.5933	48.87	39.85	24.06
Crassulaceae	Aeonium diplocyclum	atpE	37.5933	48.87	39.85	24.06
Crassulaceae	Aeonium dodrantale	atpE	37.5933	48.87	39.85	24.06
Crassulaceae	Aeonium nobile	atpE	37.5933	48.87	39.85	24.06
Crassulaceae	Aeonium saundersii	atpE	37.5933	48.87	39.85	24.06
Crassulaceae	Aeonium tabuliforme	atpE	37.5933	48.87	39.85	24.06
Crassulaceae	Aeonium undulatum	atpE	37.5933	48.87	39.85	24.06
Crassulaceae	Cotyledon tomentosa 1	atpE	37.8433	48.87	40.6	24.06
Crassulaceae	Cotyledon tomentosa 2	atpE	37.8433	48.87	40.6	24.06
Crassulaceae	Crassula alstonii	atpE	39.6	51.13	39.85	27.82
Crassulaceae	Crassula columella	atpE	39.6	51.13	39.85	27.82
Crassulaceae	Crassula dejecta	atpE	40.1033	51.13	39.85	29.33
Crassulaceae	Crassula deltoidea	atpE	40.3533	50.38	40.6	30.08
Crassulaceae	Crassula expansa subsp fragilis	atpE	40.1	51.13	40.6	28.57
Crassulaceae	Crassula mesembrianthemopsis	atpE	40.1033	51.13	39.85	29.33
Crassulaceae	Crassula mesembryanthoides	atpE	40.1033	51.13	39.85	29.33
Crassulaceae	Crassula perforata	atpE	39.3467	50.37	39.85	27.82
Crassulaceae	Crassula socialis	atpE	39.8533	51.13	39.85	28.58
Crassulaceae	Crassula tecta	atpE	40.1033	51.13	39.85	29.33
Crassulaceae	Crassula volkensii	atpE	40.6033	51.13	41.35	29.33
Crassulaceae	Echeveria lilacina	atpE	39.0967	48.87	39.85	28.57
Crassulaceae	Graptopetalum amethystinum	atpE	39.35	48.87	39.85	29.33
Crassulaceae	Hylotelephium erythrostictum	atpE	38.3467	50.38	39.85	24.81
Crassulaceae	Hylotelephium ewersii	atpE	37.8433	48.87	39.1	25.56
Crassulaceae	Hylotelephium verticillatum	atpE	38.0933	49.62	39.1	25.56
Crassulaceae	Hylotelephium viviparum	atpE	38.0933	49.62	39.1	25.56
Crassulaceae	Kalanchoe blossfeldiana	atpE	38.5933	48.87	40.6	26.31
Crassulaceae	Kalanchoe daigremontiana 1	atpE	39.0933	50.37	40.6	26.31
Crassulaceae	Kalanchoe daigremontiana 2	atpE	39.0933	50.37	40.6	26.31
Crassulaceae	Kalanchoe delagoensis	atpE	39.0933	50.37	40.6	26.31
Crassulaceae	Kalanchoe fedtschenkoi	atpE	39.0933	50.37	40.6	26.31
Crassulaceae	Kalanchoe longiflora	atpE	38.5933	48.87	40.6	26.31
Crassulaceae	Kalanchoe tomentosa	atpE	38.0933	49.62	39.85	24.81
Crassulaceae	Meterostachys sikokianus	atpE	37.8433	49.62	39.1	24.81
Crassulaceae	Monanthes anagensis	atpE	37.34	48.87	39.85	23.3
Crassulaceae	Monanthes brachycaulos	atpE	37.34	48.87	39.85	23.3
Crassulaceae	Monanthes muralis	atpE	37.34	48.87	39.85	23.3
Crassulaceae	Monanthes polyphylla	atpE	37.5933	48.87	39.85	24.06
Crassulaceae	Orostachys chongsunensis	atpE	38.3433	49.62	39.1	26.31
Crassulaceae	Orostachys fimbriata	atpE	37.8433	49.62	39.1	24.81
Crassulaceae	Orostachys iwarenge 1	atpE	38.3433	49.62	39.1	26.31
Crassulaceae	Orostachys iwarenge 2	atpE	38.3467	49.62	39.1	26.32
Crassulaceae	Orostachys japonica 1	atpE	38.0967	50.38	39.1	24.81
Crassulaceae	Orostachys japonica 2	atpE	38.0967	50.38	39.1	24.81
Crassulaceae	Orostachys latielliptica	atpE	38.0967	50.38	39.1	24.81
Crassulaceae	Orostachys malacophylla	atpE	38.3433	49.62	39.1	26.31
Crassulaceae	Orostachys malacophylla var ramosa	atpE	38.5933	49.62	39.85	26.31
Crassulaceae	Orostachys margaritifolia	atpE	38.0967	50.38	39.1	24.81
Crassulaceae	Orostachys minuta	atpE	38.0967	50.38	39.1	24.81
Crassulaceae	Pachyphytum compactum	atpE	39.3467	49.62	39.85	28.57
Crassulaceae	Pachyphytum longifolium	atpE	39.0967	48.87	39.85	28.57
Crassulaceae	Phedimus aizoon 1	atpE	38.3467	50.38	39.85	24.81
Crassulaceae	Phedimus aizoon 2	atpE	38.3467	50.38	39.85	24.81
Crassulaceae	Phedimus aizoon 3	atpE	38.5967	50.38	39.85	25.56
Crassulaceae	Phedimus aizoon var floribundus	atpE	38.6	50.38	39.85	25.57
Crassulaceae	Phedimus ellacombeanus 1	atpE	38.0967	50.38	39.85	24.06
Crassulaceae	Phedimus ellacombeanus 2	atpE	38.3467	50.38	39.85	24.81
Crassulaceae	Phedimus ellacombeanus 3	atpE	38.3467	50.38	39.85	24.81
Crassulaceae	Phedimus kamtschaticus 1	atpE	38.3467	50.38	39.85	24.81
Crassulaceae	Phedimus kamtschaticus 2	atpE	38.0967	50.38	39.85	24.06
Crassulaceae	Phedimus latiovalifolius	atpE	38.3467	50.38	39.85	24.81
Crassulaceae	Phedimus litoralis	atpE	38.3467	50.38	39.85	24.81
Crassulaceae	Phedimus middendorffianus 1	atpE	38.0967	50.38	39.1	24.81
Crassulaceae	Phedimus middendorffianus 2	atpE	38.3467	50.38	39.85	24.81
Crassulaceae	Phedimus odontophyllus	atpE	37.8433	48.87	39.85	24.81
Crassulaceae	Phedimus selskianus	atpE	38.3467	50.38	39.85	24.81
Crassulaceae	Phedimus sikokianus	atpE	38.3467	50.38	39.85	24.81
Crassulaceae	Phedimus spurius	atpE	38.0967	49.62	39.85	24.82
Crassulaceae	Phedimus takesimense 1	atpE	38.3467	50.38	39.85	24.81
Crassulaceae	Phedimus takesimense 2	atpE	38.3467	50.38	39.85	24.81
Crassulaceae	Phedimus takesimense 3	atpE	38.3467	50.38	39.85	24.81
Crassulaceae	Phedimus takesimense 4	atpE	38.3467	50.38	39.85	24.81
Crassulaceae	Phedimus yangshanicus	atpE	37.8433	48.87	39.85	24.81
Crassulaceae	Phedimus zokuriensis	atpE	38.3467	50.38	39.85	24.81
Crassulaceae	Rhodiola bupleuroides 1	atpE	38.8467	49.62	39.1	27.82
Crassulaceae	Rhodiola bupleuroides 2	atpE	38.5967	49.62	39.85	26.32
Crassulaceae	Rhodiola bupleuroides 3	atpE	39.0967	49.62	39.85	27.82
Crassulaceae	Rhodiola calliantha	atpE	39.0967	49.62	39.85	27.82
Crassulaceae	Rhodiola crenulata 1	atpE	38.8467	49.62	39.1	27.82
Crassulaceae	Rhodiola crenulata 2	atpE	38.8467	49.62	39.1	27.82
Crassulaceae	Rhodiola crenulata 3	atpE	38.8467	49.62	39.1	27.82
Crassulaceae	Rhodiola crenulata 4	atpE	38.8467	49.62	39.1	27.82
Crassulaceae	Rhodiola dumulosa 1	atpE	39.0967	49.62	39.85	27.82
Crassulaceae	Rhodiola dumulosa 2	atpE	39.0967	49.62	39.85	27.82
Crassulaceae	Rhodiola fastigiata	atpE	38.8467	49.62	39.1	27.82
Crassulaceae	Rhodiola gelida	atpE	39.0967	49.62	39.85	27.82
Crassulaceae	Rhodiola henryi 1	atpE	39.0967	49.62	39.85	27.82
Crassulaceae	Rhodiola henryi 2	atpE	39.0967	49.62	39.85	27.82
Crassulaceae	Rhodiola himalensis 1	atpE	39.0967	49.62	39.85	27.82
Crassulaceae	Rhodiola himalensis 2	atpE	39.0967	49.62	39.85	27.82
Crassulaceae	Rhodiola himalensis 3	atpE	39.0967	49.62	39.85	27.82
Crassulaceae	Rhodiola hobsonii	atpE	39.0967	49.62	39.85	27.82
Crassulaceae	Rhodiola humilis	atpE	39.0967	49.62	39.85	27.82
Crassulaceae	Rhodiola integrifolia	atpE	38.5967	49.62	39.85	26.32
Crassulaceae	Rhodiola kirilowii 1	atpE	38.8467	49.62	39.85	27.07
Crassulaceae	Rhodiola kirilowii 2	atpE	39.0967	49.62	39.85	27.82
Crassulaceae	Rhodiola kirilowii 3	atpE	39.0967	49.62	39.85	27.82
Crassulaceae	Rhodiola liciae	atpE	39.0967	49.62	39.85	27.82
Crassulaceae	Rhodiola macrocarpa	atpE	39.0967	49.62	39.85	27.82
Crassulaceae	Rhodiola ovatisepala	atpE	39.0967	49.62	39.85	27.82
Crassulaceae	Rhodiola prainii	atpE	39.0967	49.62	39.85	27.82
Crassulaceae	Rhodiola quadrifida 1	atpE	39.0967	49.62	39.85	27.82
Crassulaceae	Rhodiola quadrifida 2	atpE	39.0967	49.62	39.85	27.82
Crassulaceae	Rhodiola quadrifida 3	atpE	39.0967	49.62	39.85	27.82
Crassulaceae	Rhodiola rhodantha	atpE	38.8467	49.62	39.85	27.07
Crassulaceae	Rhodiola rosea	atpE	39.3467	49.62	39.85	28.57
Crassulaceae	Rhodiola sacra	atpE	39.0967	49.62	39.85	27.82
Crassulaceae	Rhodiola sexifolia	atpE	39.0967	49.62	39.85	27.82
Crassulaceae	Rhodiola sinuata	atpE	39.0967	49.62	39.85	27.82
Crassulaceae	Rhodiola smithii	atpE	39.0967	49.62	39.85	27.82
Crassulaceae	Rhodiola stapfii	atpE	39.0967	49.62	39.85	27.82
Crassulaceae	Rhodiola subopposita	atpE	39.0967	49.62	39.85	27.82
Crassulaceae	Rhodiola tangutica 1	atpE	39.0967	49.62	39.85	27.82
Crassulaceae	Rhodiola tangutica 2	atpE	39.0967	49.62	39.85	27.82
Crassulaceae	Rhodiola wallichiana 1	atpE	39.0967	49.62	39.85	27.82
Crassulaceae	Rhodiola wallichiana 2	atpE	39.0967	49.62	39.85	27.82
Crassulaceae	Rhodiola yunnanensis	atpE	39.0967	49.62	39.85	27.82
Crassulaceae	Rosularia alpestris	atpE	38.3433	48.87	40.6	25.56
Crassulaceae	Sedum alfredii	atpE	38.8467	49.62	39.85	27.07
Crassulaceae	Sedum bulbiferum	atpE	39.8467	50.37	39.85	29.32
Crassulaceae	Sedum emarginatum	atpE	39.6	51.13	39.85	27.82
Crassulaceae	Sedum kurilense	atpE	38.0967	50.38	39.85	24.06
Crassulaceae	Sedum lineare	atpE	39.85	48.12	39.85	31.58
Crassulaceae	Sedum oryzifolium	atpE	39.5967	49.62	39.85	29.32
Crassulaceae	Sedum plumbizincicola	atpE	39.85	48.87	40.6	30.08
Crassulaceae	Sedum sarmentosum	atpE	39.3467	48.87	39.85	29.32
Crassulaceae	Sedum tricarpum	atpE	39.0967	49.62	39.85	27.82
Crassulaceae	Sempervivum tectorum	atpE	38.8467	48.87	39.85	27.82
Crassulaceae	Sinocrassula densirosulata	atpE	38.0933	49.62	39.1	25.56
Crassulaceae	Sinocrassula indica	atpE	38.0933	49.62	39.1	25.56
Crassulaceae	Umbilicus rupestris	atpE	38.3467	48.87	39.85	26.32
Daphniphyllaceae	Daphniphyllum macropodum	atpE	40.6033	50.38	39.85	31.58
Daphniphyllaceae	Daphniphyllum oldhamii	atpE	40.6033	50.38	39.85	31.58
Grossulariaceae	Ribes fasciculatum var chinense	atpE	39.3467	50.38	38.34	29.32
Grossulariaceae	Ribes glaciale	atpE	39.35	50.38	38.34	29.33
Grossulariaceae	Ribes nevadense	atpE	39.3467	50.38	38.34	29.32
Grossulariaceae	Ribes odoratum	atpE	39.35	50.38	38.34	29.33
Grossulariaceae	Ribes roezlii	atpE	39.3467	50.38	38.34	29.32
Haloragaceae	Glischrocaryon aureum	atpE	38.8433	48.87	38.34	29.32
Haloragaceae	Gonocarpus micranthus	atpE	39.0967	48.87	38.35	30.07
Haloragaceae	Haloragis aspera	atpE	39.0967	49.62	39.1	28.57
Haloragaceae	Haloragis erecta	atpE	39.0967	49.62	39.1	28.57
Haloragaceae	Haloragodendron glandulosum	atpE	39.5967	49.62	39.1	30.07
Haloragaceae	Myriophyllum aquaticum	atpE	38.5967	49.62	38.35	27.82
Haloragaceae	Myriophyllum spicatum 1	atpE	38.5967	48.87	39.1	27.82
Haloragaceae	Myriophyllum spicatum 2	atpE	38.5967	48.87	39.1	27.82
Hamamelidaceae	Chunia bucklandioides	atpE	41.3533	51.88	39.85	32.33
Hamamelidaceae	Corylopsis coreana	atpE	40.85	51.88	39.85	30.82
Hamamelidaceae	Corylopsis glandulifera	atpE	40.85	51.88	39.85	30.82
Hamamelidaceae	Corylopsis microcarpa	atpE	40.85	51.88	39.85	30.82
Hamamelidaceae	Corylopsis multiflora var nivea	atpE	41.1033	51.13	40.6	31.58
Hamamelidaceae	Corylopsis sinensis	atpE	40.85	51.88	39.85	30.82
Hamamelidaceae	Corylopsis spicata	atpE	40.85	51.88	39.85	30.82
Hamamelidaceae	Corylopsis velutina	atpE	40.85	51.88	39.85	30.82
Hamamelidaceae	Disanthus cercidifolius subsp Longipes	atpE	41.3533	51.88	40.6	31.58
Hamamelidaceae	Disanthus cercidifolius subsp Longipes	atpE	41.3533	51.88	40.6	31.58
Hamamelidaceae	Distylium buxifolium	atpE	40.85	51.88	39.85	30.82
Hamamelidaceae	Distylium chinense	atpE	40.85	51.88	39.85	30.82
Hamamelidaceae	Distylium cuspidatum	atpE	40.85	51.88	39.85	30.82
Hamamelidaceae	Distylium dunnianum	atpE	40.85	51.88	39.85	30.82
Hamamelidaceae	Distylium elaeagnoides	atpE	40.85	51.88	39.85	30.82
Hamamelidaceae	Distylium gracile	atpE	40.85	51.88	39.85	30.82
Hamamelidaceae	Distylium lepidotum	atpE	40.85	51.88	39.85	30.82
Hamamelidaceae	Distylium macrophyllum 1	atpE	40.85	51.88	39.85	30.82
Hamamelidaceae	Distylium macrophyllum 2	atpE	40.85	51.88	39.85	30.82
Hamamelidaceae	Distylium myricoides	atpE	40.85	51.88	39.85	30.82
Hamamelidaceae	Distylium pingpienense	atpE	40.85	51.88	39.85	30.82
Hamamelidaceae	Distylium racemosum 1	atpE	40.85	51.88	39.85	30.82
Hamamelidaceae	Distylium racemosum 2	atpE	40.85	51.88	39.85	30.82
Hamamelidaceae	Distylium tsiangii	atpE	40.85	51.88	39.85	30.82
Hamamelidaceae	Exbucklandia populnea	atpE	40.85	51.88	39.85	30.82
Hamamelidaceae	Fortunearia sinensis 1	atpE	40.35	51.13	39.85	30.07
Hamamelidaceae	Fortunearia sinensis 2	atpE	40.35	51.13	39.85	30.07
Hamamelidaceae	Hamamelis mollis	atpE	41.1033	51.88	40.61	30.82
Hamamelidaceae	Loropetalum chinense 1	atpE	40.85	51.88	39.85	30.82
Hamamelidaceae	Loropetalum chinense 2	atpE	40.85	51.88	39.85	30.82
Hamamelidaceae	Loropetalum chinense var rubrum	atpE	40.85	51.88	39.85	30.82
Hamamelidaceae	Loropetalum chinense var rubrum	atpE	40.85	51.88	39.85	30.82
Hamamelidaceae	Loropetalum subcordatum	atpE	40.85	51.88	39.85	30.82
Hamamelidaceae	Mytilaria laosensis	atpE	40.35	51.88	39.85	29.32
Hamamelidaceae	Parrotia subaequalis 1	atpE	40.85	51.88	39.85	30.82
Hamamelidaceae	Parrotia subaequalis 2	atpE	40.85	51.88	39.85	30.82
Hamamelidaceae	Rhodoleia championii	atpE	40.8533	51.13	40.6	30.83
Hamamelidaceae	Sinowilsonia henryi 1	atpE	40.1	51.13	39.85	29.32
Hamamelidaceae	Sinowilsonia henryi 2	atpE	40.1	51.13	39.85	29.32
Hamamelidaceae	Sycopsis sinensis 1	atpE	40.85	51.88	39.85	30.82
Hamamelidaceae	Sycopsis sinensis 2	atpE	40.85	51.88	39.85	30.82
Iteaceae	Itea chinensis	atpE	39.85	51.13	39.1	29.32
Paeoniaceae	Paeonia anomala	atpE	42.36	51.13	41.36	34.59
Paeoniaceae	Paeonia brownii	atpE	42.11	51.13	40.61	34.59
Paeoniaceae	Paeonia decomposita	atpE	41.86	51.13	40.61	33.84
Paeoniaceae	Paeonia delavayi 1	atpE	42.11	51.13	40.61	34.59
Paeoniaceae	Paeonia delavayi 2	atpE	42.11	51.13	40.61	34.59
Paeoniaceae	Paeonia delavayi var lutea	atpE	42.36	51.13	40.61	35.34
Paeoniaceae	Paeonia emodi	atpE	42.36	51.13	41.36	34.59
Paeoniaceae	Paeonia intermedia	atpE	42.36	51.13	41.36	34.59
Paeoniaceae	Paeonia jishanensis 1	atpE	41.86	51.13	40.61	33.84
Paeoniaceae	Paeonia jishanensis 2	atpE	41.86	51.13	40.61	33.84
Paeoniaceae	Paeonia jishanensis 3	atpE	41.86	51.13	40.61	33.84
Paeoniaceae	Paeonia lactiflora 1	atpE	42.36	51.13	41.36	34.59
Paeoniaceae	Paeonia lactiflora 2	atpE	42.36	51.13	41.36	34.59
Paeoniaceae	Paeonia lactiflora 3	atpE	42.36	51.13	41.36	34.59
Paeoniaceae	Paeonia lactiflora 4	atpE	42.36	51.13	41.36	34.59
Paeoniaceae	Paeonia lactiflora 5	atpE	42.36	51.13	41.36	34.59
Paeoniaceae	Paeonia lactiflora 6	atpE	42.36	51.13	41.36	34.59
Paeoniaceae	Paeonia lactiflora 7	atpE	42.36	51.13	41.36	34.59
Paeoniaceae	Paeonia lactiflora 8	atpE	42.36	51.13	41.36	34.59
Paeoniaceae	Paeonia lactiflora 9	atpE	42.36	51.13	41.36	34.59
Paeoniaceae	Paeonia ludlowii	atpE	42.11	51.13	40.61	34.59
Paeoniaceae	Paeonia lutea	atpE	42.36	51.13	40.61	35.34
Paeoniaceae	Paeonia mairei	atpE	42.36	51.13	41.36	34.59
Paeoniaceae	Paeonia obovata 1	atpE	42.36	51.13	41.36	34.59
Paeoniaceae	Paeonia obovata 2	atpE	42.36	51.13	41.36	34.59
Paeoniaceae	Paeonia obovata 3	atpE	42.36	51.13	41.36	34.59
Paeoniaceae	Paeonia obovata var japonica	atpE	42.36	51.13	41.36	34.59
Paeoniaceae	Paeonia ostii 1	atpE	41.86	51.13	40.61	33.84
Paeoniaceae	Paeonia ostii 2	atpE	41.86	51.13	40.61	33.84
Paeoniaceae	Paeonia ostii 3	atpE	41.86	51.13	40.61	33.84
Paeoniaceae	Paeonia ostii 4	atpE	41.86	51.13	40.61	33.84
Paeoniaceae	Paeonia potaninii	atpE	42.11	51.13	40.61	34.59
Paeoniaceae	Paeonia qiui	atpE	41.86	51.13	40.61	33.84
Paeoniaceae	Paeonia rockii 1	atpE	41.86	51.13	40.61	33.84
Paeoniaceae	Paeonia rockii 2	atpE	41.86	51.13	40.61	33.84
Paeoniaceae	Paeonia rockii 3	atpE	41.61	51.13	40.61	33.09
Paeoniaceae	Paeonia rockii subsp taibaishanica	atpE	41.86	51.13	40.61	33.84
Paeoniaceae	Paeonia suffruticosa 1	atpE	41.86	51.13	40.61	33.84
Paeoniaceae	Paeonia suffruticosa 10	atpE	41.86	51.13	40.61	33.84
Paeoniaceae	Paeonia suffruticosa 11	atpE	41.86	51.13	40.61	33.84
Paeoniaceae	Paeonia suffruticosa 2	atpE	41.86	51.13	40.61	33.84
Paeoniaceae	Paeonia suffruticosa 3	atpE	41.86	51.13	40.61	33.84
Paeoniaceae	Paeonia suffruticosa 4	atpE	41.86	51.13	40.61	33.84
Paeoniaceae	Paeonia suffruticosa 5	atpE	41.86	51.13	40.61	33.84
Paeoniaceae	Paeonia suffruticosa 6	atpE	41.86	51.13	40.61	33.84
Paeoniaceae	Paeonia suffruticosa 7	atpE	42.36	51.13	40.61	35.34
Paeoniaceae	Paeonia suffruticosa 8	atpE	41.86	51.13	40.61	33.84
Paeoniaceae	Paeonia suffruticosa 9	atpE	41.86	51.13	40.61	33.84
Paeoniaceae	Paeonia veitchii 1	atpE	42.11	51.13	41.36	33.84
Paeoniaceae	Paeonia veitchii 2	atpE	42.36	51.13	41.36	34.59
Penthoraceae	Penthorum chinense	atpE	39.6	49.62	39.85	29.33
Saxifragaceae	Astilbe chinensis	atpE	40.35	51.13	39.85	30.07
Saxifragaceae	Astilbe koreana	atpE	40.35	51.13	39.85	30.07
Saxifragaceae	Astilbe rivularis	atpE	40.1	51.13	39.85	29.32
Saxifragaceae	Astilboides tabularis	atpE	40.4733	52.85	38.57	30
Saxifragaceae	Bergenia purpurascens 1	atpE	40	52.14	38.57	29.29
Saxifragaceae	Bergenia purpurascens 2	atpE	40	52.14	38.57	29.29
Saxifragaceae	Bergenia scopulosa	atpE	40	52.14	38.57	29.29
Saxifragaceae	Boykinia aconitifolia	atpE	39.35	51.88	39.1	27.07
Saxifragaceae	Chrysosplenium album	atpE	40	52.14	38.57	29.29
Saxifragaceae	Chrysosplenium alternifolium 1	atpE	40.71	52.14	37.85	32.14
Saxifragaceae	Chrysosplenium alternifolium 2	atpE	40.71	52.14	37.85	32.14
Saxifragaceae	Chrysosplenium aureobracteatum	atpE	40.7133	52.85	38.57	30.72
Saxifragaceae	Chrysosplenium axillare	atpE	40.2367	52.14	38.57	30
Saxifragaceae	Chrysosplenium biondianum	atpE	40.53	52.52	38.85	30.22
Saxifragaceae	Chrysosplenium carnosum	atpE	40.2367	52.14	37.14	31.43
Saxifragaceae	Chrysosplenium davidianum	atpE	39.9967	52.14	37.85	30
Saxifragaceae	Chrysosplenium delavayi	atpE	40.2367	52.14	38.57	30
Saxifragaceae	Chrysosplenium echinus	atpE	40.95	52.14	39.28	31.43
Saxifragaceae	Chrysosplenium fauriei	atpE	40.7133	52.14	39.28	30.72
Saxifragaceae	Chrysosplenium flagelliferum	atpE	40	50	37.86	32.14
Saxifragaceae	Chrysosplenium forrestii	atpE	39.9967	52.14	37.85	30
Saxifragaceae	Chrysosplenium giraldianum	atpE	40.2367	51.43	37.85	31.43
Saxifragaceae	Chrysosplenium glossophyllum	atpE	40.2333	52.14	37.85	30.71
Saxifragaceae	Chrysosplenium grayanum	atpE	40.2333	52.85	38.57	29.28
Saxifragaceae	Chrysosplenium griffithii	atpE	40.4733	52.14	37.85	31.43
Saxifragaceae	Chrysosplenium griffithii var intermedium	atpE	40.4733	52.14	37.85	31.43
Saxifragaceae	Chrysosplenium henryi	atpE	40.2333	52.14	37.85	30.71
Saxifragaceae	Chrysosplenium hydrocotylifolium	atpE	41.4267	52.85	37.86	33.57
Saxifragaceae	Chrysosplenium japonicum	atpE	40.71	52.14	37.85	32.14
Saxifragaceae	Chrysosplenium kamtschaticum	atpE	40.95	52.14	39.28	31.43
Saxifragaceae	Chrysosplenium kiotense	atpE	40.71	52.85	39.28	30
Saxifragaceae	Chrysosplenium lanuginosum 1	atpE	39.76	51.43	37.85	30
Saxifragaceae	Chrysosplenium lanuginosum 2	atpE	39.76	51.43	37.85	30
Saxifragaceae	Chrysosplenium lectuscochleae	atpE	40.95	52.85	39.28	30.72
Saxifragaceae	Chrysosplenium macrophyllum	atpE	41.6633	52.85	38.57	33.57
Saxifragaceae	Chrysosplenium macrospermum	atpE	40.9467	52.85	39.28	30.71
Saxifragaceae	Chrysosplenium macrostemon	atpE	40.7133	52.14	39.28	30.72
Saxifragaceae	Chrysosplenium microspermum	atpE	40.7133	52.14	37.86	32.14
Saxifragaceae	Chrysosplenium nepalense	atpE	40.2333	52.85	38.57	29.28
Saxifragaceae	Chrysosplenium nudicaule	atpE	40.7133	52.86	37.85	31.43
Saxifragaceae	Chrysosplenium pilosum 1	atpE	40.95	52.85	39.28	30.72
Saxifragaceae	Chrysosplenium pilosum 2	atpE	40.7133	52.85	38.57	30.72
Saxifragaceae	Chrysosplenium qinlingense	atpE	40.2367	52.85	38.57	29.29
Saxifragaceae	Chrysosplenium ramosum	atpE	41.19	52.86	38.57	32.14
Saxifragaceae	Chrysosplenium serreanum	atpE	40.95	52.14	37.85	32.86
Saxifragaceae	Chrysosplenium sinicum 1	atpE	39.76	52.14	38.57	28.57
Saxifragaceae	Chrysosplenium sinicum 2	atpE	39.39	50	38.63	29.54
Saxifragaceae	Chrysosplenium taibaishanense	atpE	39.7567	51.42	37.85	30
Saxifragaceae	Chrysosplenium uniflorum	atpE	40.4733	52.14	37.85	31.43
Saxifragaceae	Chrysosplenium zhangjiajieense	atpE	41.6667	53.57	37.86	33.57
Saxifragaceae	Chrysosplenium zhouzhiense	atpE	41.6667	52.85	38.57	33.58
Saxifragaceae	Heuchera abramsii	atpE	40	52.14	38.57	29.29
Saxifragaceae	Heuchera alba	atpE	40.05	51.8	38.85	29.5
Saxifragaceae	Heuchera caespitosa	atpE	40	52.14	38.57	29.29
Saxifragaceae	Heuchera eastwoodiae	atpE	40.05	51.8	38.85	29.5
Saxifragaceae	Heuchera grossulariifolia	atpE	40.05	51.8	38.85	29.5
Saxifragaceae	Heuchera longipetala	atpE	40.05	51.8	38.85	29.5
Saxifragaceae	Heuchera mexicana	atpE	40.05	51.8	38.85	29.5
Saxifragaceae	Heuchera micrantha	atpE	40.05	51.8	38.85	29.5
Saxifragaceae	Heuchera parviflora var saurensis	atpE	40.05	51.8	38.85	29.5
Saxifragaceae	Heuchera parvifolia var utahensis	atpE	40.05	51.8	38.85	29.5
Saxifragaceae	Heuchera richardsonii	atpE	40.05	51.8	38.85	29.5
Saxifragaceae	Heuchera villosa	atpE	40.05	51.8	38.85	29.5
Saxifragaceae	Leptarrhena pyrolifolia	atpE	40.2367	52.85	38.57	29.29
Saxifragaceae	Micranthes melanocentra	atpE	39.5233	52.14	37.86	28.57
Saxifragaceae	Mitella diphylla 1	atpE	40	52.14	38.57	29.29
Saxifragaceae	Mitella diphylla 2	atpE	40	52.14	38.57	29.29
Saxifragaceae	Mitella formosana	atpE	39.81	51.8	38.85	28.78
Saxifragaceae	Mukdenia acanthifolia 1	atpE	40.2367	52.85	38.57	29.29
Saxifragaceae	Mukdenia acanthifolia 2	atpE	40.2367	52.85	38.57	29.29
Saxifragaceae	Mukdenia acanthifolia 3	atpE	40.2367	52.85	38.57	29.29
Saxifragaceae	Mukdenia rossii 1	atpE	40.2367	52.85	38.57	29.29
Saxifragaceae	Mukdenia rossii 2	atpE	40.2367	52.85	38.57	29.29
Saxifragaceae	Mukdenia rossii 3	atpE	40.2367	52.85	38.57	29.29
Saxifragaceae	Mukdenia rossii 4	atpE	40.2367	52.85	38.57	29.29
Saxifragaceae	Mukdenia rossii 5	atpE	40.2367	52.85	38.57	29.29
Saxifragaceae	Oresitrophe rupifraga 1	atpE	40.2367	52.85	38.57	29.29
Saxifragaceae	Oresitrophe rupifraga 2	atpE	40.2367	52.85	38.57	29.29
Saxifragaceae	Oresitrophe rupifraga 3	atpE	40.2367	52.85	38.57	29.29
Saxifragaceae	Pectiantia pentandra	atpE	40.05	51.8	38.85	29.5
Saxifragaceae	Peltoboykinia tellimoides	atpE	41.1867	54.28	39.28	30
Saxifragaceae	Rodgersia aesculifolia	atpE	40.2367	52.85	38.57	29.29
Saxifragaceae	Rodgersia sambucifolia	atpE	40.2367	52.85	38.57	29.29
Saxifragaceae	Saniculiphyllum guangxiense	atpE	40.24	52.15	38.57	30
Saxifragaceae	Saxifraga montana	atpE	40.2367	51.42	37.86	31.43
Saxifragaceae	Saxifraga saginoides	atpE	40.2367	51.42	37.86	31.43
Saxifragaceae	Saxifraga sessiliflora	atpE	39.5933	49.62	38.34	30.82
Saxifragaceae	Saxifraga sinomontana	atpE	40	50.71	37.86	31.43
Saxifragaceae	Saxifraga stolonifera	atpE	39.2833	51.42	37.86	28.57
Saxifragaceae	Saxifraga umbellulata var pectinata	atpE	40.4733	52.14	37.14	32.14
Saxifragaceae	Saxifraga umbellulata var umbellulata	atpE	40	51.42	37.86	30.72
Saxifragaceae	Tanakaea radicans	atpE	39.9967	52.85	37.86	29.28
Saxifragaceae	Tiarella cordifolia 1	atpE	40.05	51.8	38.85	29.5
Saxifragaceae	Tiarella cordifolia 2	atpE	40.05	51.8	38.85	29.5
Saxifragaceae	Tiarella polyphylla 1	atpE	40.05	51.8	38.85	29.5
Saxifragaceae	Tiarella polyphylla 2	atpE	40.05	51.8	38.85	29.5
Saxifragaceae	Tiarella polyphylla 3	atpE	40.05	51.8	38.85	29.5
Saxifragaceae	Tiarella polyphylla 4	atpE	40.05	51.8	38.85	29.5
Saxifragaceae	Tiarella trifoliata	atpE	40.05	51.8	38.85	29.5
Altingiaceae	Altingia chinensis	atpF	37.5	46.74	33.69	32.07
Altingiaceae	Altingia excelsa	atpF	37.4967	47.82	33.69	30.98
Altingiaceae	Altingia yunnanensis	atpF	37.4967	47.82	33.69	30.98
Altingiaceae	Liquidambar acalycina 1	atpF	37.5	46.74	33.69	32.07
Altingiaceae	Liquidambar acalycina 2	atpF	37.5	46.74	33.69	32.07
Altingiaceae	Liquidambar formosana 1	atpF	37.5	46.74	33.69	32.07
Altingiaceae	Liquidambar formosana 2	atpF	37.5	46.74	33.69	32.07
Altingiaceae	Liquidambar formosana 3	atpF	37.6833	46.74	34.24	32.07
Altingiaceae	Liquidambar formosana 4	atpF	37.5	46.74	33.69	32.07
Altingiaceae	Liquidambar orientalis	atpF	37.6767	47.82	33.69	31.52
Altingiaceae	Liquidambar styraciflua 1	atpF	37.6767	47.82	33.69	31.52
Altingiaceae	Liquidambar styraciflua 2	atpF	37.6767	47.82	33.69	31.52
Altingiaceae	Semiliquidambar cathayensis 1	atpF	37.32	46.74	33.15	32.07
Altingiaceae	Semiliquidambar cathayensis 2	atpF	37.5	46.74	33.69	32.07
Altingiaceae	Semiliquidambar cathayensis 3	atpF	37.5	46.74	33.69	32.07
Cercidiphyllaceae	Cercidiphyllum japonicum 1	atpF	37.68	47.28	33.69	32.07
Cercidiphyllaceae	Cercidiphyllum japonicum 2	atpF	37.68	47.28	33.69	32.07
Cercidiphyllaceae	Cercidiphyllum japonicum 3	atpF	37.68	47.28	33.69	32.07
Cercidiphyllaceae	Cercidiphyllum magnificum	atpF	37.46	46.91	34.54	30.93
Crassulaceae	Adromischus maculatus	atpF	36.4133	46.74	30.97	31.53
Crassulaceae	Aeonium arboreum 1	atpF	34.9633	45.65	30.43	28.81
Crassulaceae	Aeonium arboreum 2	atpF	34.9633	45.65	30.43	28.81
Crassulaceae	Aeonium balsamiferum	atpF	34.9633	45.65	30.43	28.81
Crassulaceae	Aeonium decorum	atpF	34.78	45.65	30.43	28.26
Crassulaceae	Aeonium diplocyclum	atpF	34.78	45.65	30.43	28.26
Crassulaceae	Aeonium dodrantale	atpF	34.78	45.65	30.43	28.26
Crassulaceae	Aeonium nobile	atpF	34.78	45.65	30.43	28.26
Crassulaceae	Aeonium saundersii	atpF	34.78	45.65	30.43	28.26
Crassulaceae	Aeonium tabuliforme	atpF	34.78	45.65	30.43	28.26
Crassulaceae	Aeonium undulatum	atpF	34.9633	45.65	30.43	28.81
Crassulaceae	Cotyledon tomentosa 1	atpF	36.23	46.74	31.52	30.43
Crassulaceae	Cotyledon tomentosa 2	atpF	36.23	46.74	31.52	30.43
Crassulaceae	Crassula alstonii	atpF	34.3367	45.78	31.35	25.88
Crassulaceae	Crassula columella	atpF	34.3367	45.78	31.35	25.88
Crassulaceae	Crassula dejecta	atpF	34.3333	45.28	31.35	26.37
Crassulaceae	Crassula deltoidea	atpF	34.6633	45.28	31.84	26.87
Crassulaceae	Crassula expansa subsp fragilis	atpF	35.1567	46.27	31.84	27.36
Crassulaceae	Crassula mesembrianthemopsis	atpF	34	44.78	30.85	26.37
Crassulaceae	Crassula mesembryanthoides	atpF	34.3367	45.78	31.35	25.88
Crassulaceae	Crassula perforata	atpF	34.4967	46.27	31.35	25.87
Crassulaceae	Crassula socialis	atpF	34.5	45.78	31.35	26.37
Crassulaceae	Crassula tecta	atpF	34	44.78	30.85	26.37
Crassulaceae	Crassula volkensii	atpF	34.9933	45.78	32.34	26.86
Crassulaceae	Echeveria lilacina	atpF	36.4067	46.73	30.97	31.52
Crassulaceae	Graptopetalum amethystinum	atpF	36.4067	46.73	30.97	31.52
Crassulaceae	Hylotelephium erythrostictum	atpF	35.1467	46.2	30.98	28.26
Crassulaceae	Hylotelephium ewersii	atpF	36.2267	47.82	31.52	29.34
Crassulaceae	Hylotelephium verticillatum	atpF	36.0467	47.82	31.52	28.8
Crassulaceae	Hylotelephium viviparum	atpF	36.2267	47.82	31.52	29.34
Crassulaceae	Kalanchoe blossfeldiana	atpF	36.4133	47.28	31.52	30.44
Crassulaceae	Kalanchoe daigremontiana 1	atpF	36.5933	47.82	31.52	30.44
Crassulaceae	Kalanchoe daigremontiana 2	atpF	36.5933	47.82	31.52	30.44
Crassulaceae	Kalanchoe delagoensis	atpF	36.5933	47.82	31.52	30.44
Crassulaceae	Kalanchoe fedtschenkoi	atpF	35.9867	46.77	31.84	29.35
Crassulaceae	Kalanchoe longiflora	atpF	36.7733	47.82	31.52	30.98
Crassulaceae	Kalanchoe tomentosa	atpF	36.7733	47.28	31.52	31.52
Crassulaceae	Meterostachys sikokianus	atpF	36.41	48.36	32.06	28.81
Crassulaceae	Monanthes anagensis	atpF	34.78	45.65	30.97	27.72
Crassulaceae	Monanthes brachycaulos	atpF	34.78	45.65	30.97	27.72
Crassulaceae	Monanthes muralis	atpF	34.96	45.65	30.97	28.26
Crassulaceae	Monanthes polyphylla	atpF	34.4167	45.65	30.43	27.17
Crassulaceae	Orostachys chongsunensis	atpF	36.0467	47.82	30.97	29.35
Crassulaceae	Orostachys fimbriata	atpF	36.3033	47.03	33.17	28.71
Crassulaceae	Orostachys iwarenge 1	atpF	36.0467	47.82	30.97	29.35
Crassulaceae	Orostachys iwarenge 2	atpF	36.0467	47.82	30.97	29.35
Crassulaceae	Orostachys japonica 1	atpF	36.4067	48.36	31.52	29.34
Crassulaceae	Orostachys japonica 2	atpF	36.59	48.91	31.52	29.34
Crassulaceae	Orostachys latielliptica	atpF	36.59	48.91	31.52	29.34
Crassulaceae	Orostachys malacophylla	atpF	36.0467	47.82	30.97	29.35
Crassulaceae	Orostachys malacophylla var ramosa	atpF	36.0467	47.82	30.97	29.35
Crassulaceae	Orostachys margaritifolia	atpF	36.59	48.91	31.52	29.34
Crassulaceae	Orostachys minuta	atpF	36.59	48.91	31.52	29.34
Crassulaceae	Pachyphytum compactum	atpF	36.41	47.28	30.43	31.52
Crassulaceae	Pachyphytum longifolium	atpF	36.0467	46.19	30.97	30.98
Crassulaceae	Phedimus aizoon 1	atpF	35.1467	46.2	30.98	28.26
Crassulaceae	Phedimus aizoon 2	atpF	35.1467	46.2	30.98	28.26
Crassulaceae	Phedimus aizoon 3	atpF	35.1467	46.2	30.98	28.26
Crassulaceae	Phedimus aizoon var floribundus	atpF	35.1467	46.2	30.98	28.26
Crassulaceae	Phedimus ellacombeanus 1	atpF	35.3267	46.2	30.98	28.8
Crassulaceae	Phedimus ellacombeanus 2	atpF	35.1467	46.2	30.98	28.26
Crassulaceae	Phedimus ellacombeanus 3	atpF	35.1467	46.2	30.98	28.26
Crassulaceae	Phedimus kamtschaticus 1	atpF	34.83	44.78	32.34	27.37
Crassulaceae	Phedimus kamtschaticus 2	atpF	35.3267	46.2	30.98	28.8
Crassulaceae	Phedimus latiovalifolius	atpF	35.1467	46.2	30.98	28.26
Crassulaceae	Phedimus litoralis	atpF	35.1467	46.2	30.98	28.26
Crassulaceae	Phedimus middendorffianus 1	atpF	35.1467	46.2	30.98	28.26
Crassulaceae	Phedimus middendorffianus 2	atpF	35.3267	46.2	30.98	28.8
Crassulaceae	Phedimus odontophyllus	atpF	35.5067	46.2	30.43	29.89
Crassulaceae	Phedimus selskianus	atpF	35.1467	46.2	30.98	28.26
Crassulaceae	Phedimus sikokianus	atpF	34.7833	46.2	30.98	27.17
Crassulaceae	Phedimus spurius	atpF	35.87	46.2	30.98	30.43
Crassulaceae	Phedimus takesimense 1	atpF	34.83	44.78	32.34	27.37
Crassulaceae	Phedimus takesimense 2	atpF	34.83	44.78	32.34	27.37
Crassulaceae	Phedimus takesimense 3	atpF	34.83	44.78	32.34	27.37
Crassulaceae	Phedimus takesimense 4	atpF	34.83	44.78	32.34	27.37
Crassulaceae	Phedimus yangshanicus	atpF	35.5067	46.2	30.43	29.89
Crassulaceae	Phedimus zokuriensis	atpF	35.1467	46.2	30.98	28.26
Crassulaceae	Rhodiola bupleuroides 1	atpF	35.3233	46.74	30.97	28.26
Crassulaceae	Rhodiola bupleuroides 2	atpF	35.5067	46.74	30.97	28.81
Crassulaceae	Rhodiola bupleuroides 3	atpF	35.5067	46.2	30.97	29.35
Crassulaceae	Rhodiola calliantha	atpF	35.5067	46.74	30.97	28.81
Crassulaceae	Rhodiola crenulata 1	atpF	35.69	46.74	30.98	29.35
Crassulaceae	Rhodiola crenulata 2	atpF	35.69	46.74	30.98	29.35
Crassulaceae	Rhodiola crenulata 3	atpF	35.69	46.74	30.98	29.35
Crassulaceae	Rhodiola crenulata 4	atpF	35.3267	45.28	32.34	28.36
Crassulaceae	Rhodiola dumulosa 1	atpF	35.69	47.28	30.98	28.81
Crassulaceae	Rhodiola dumulosa 2	atpF	35.69	46.74	30.98	29.35
Crassulaceae	Rhodiola fastigiata	atpF	35.69	46.74	30.98	29.35
Crassulaceae	Rhodiola gelida	atpF	35.51	46.2	30.98	29.35
Crassulaceae	Rhodiola henryi 1	atpF	35.3233	45.65	30.97	29.35
Crassulaceae	Rhodiola henryi 2	atpF	35.1433	45.65	30.43	29.35
Crassulaceae	Rhodiola himalensis 1	atpF	35.69	46.74	30.98	29.35
Crassulaceae	Rhodiola himalensis 2	atpF	35.69	46.74	30.98	29.35
Crassulaceae	Rhodiola himalensis 3	atpF	34.9933	45.28	31.84	27.86
Crassulaceae	Rhodiola hobsonii	atpF	36.05	47.28	30.43	30.44
Crassulaceae	Rhodiola humilis	atpF	35.5067	46.74	29.89	29.89
Crassulaceae	Rhodiola integrifolia	atpF	35.87	47.28	30.98	29.35
Crassulaceae	Rhodiola kirilowii 1	atpF	35.5067	46.74	30.98	28.8
Crassulaceae	Rhodiola kirilowii 2	atpF	35.3267	45.28	32.84	27.86
Crassulaceae	Rhodiola kirilowii 3	atpF	35.69	46.74	30.98	29.35
Crassulaceae	Rhodiola liciae	atpF	35.5067	46.74	30.43	29.35
Crassulaceae	Rhodiola macrocarpa	atpF	35.5067	46.19	30.98	29.35
Crassulaceae	Rhodiola ovatisepala	atpF	35.5033	47.28	29.89	29.34
Crassulaceae	Rhodiola prainii	atpF	35.6867	47.28	29.89	29.89
Crassulaceae	Rhodiola quadrifida 1	atpF	35.69	46.74	30.98	29.35
Crassulaceae	Rhodiola quadrifida 2	atpF	35.3267	46.2	30.43	29.35
Crassulaceae	Rhodiola quadrifida 3	atpF	35.69	46.74	30.98	29.35
Crassulaceae	Rhodiola rhodantha	atpF	35.87	47.28	30.98	29.35
Crassulaceae	Rhodiola rosea	atpF	35.69	46.74	30.98	29.35
Crassulaceae	Rhodiola sacra	atpF	35.51	46.2	30.98	29.35
Crassulaceae	Rhodiola sexifolia	atpF	35.6867	46.74	30.43	29.89
Crassulaceae	Rhodiola sinuata	atpF	35.6867	47.28	29.89	29.89
Crassulaceae	Rhodiola smithii	atpF	35.69	46.74	30.98	29.35
Crassulaceae	Rhodiola stapfii	atpF	36.23	48.37	30.43	29.89
Crassulaceae	Rhodiola subopposita	atpF	35.69	46.74	30.98	29.35
Crassulaceae	Rhodiola tangutica 1	atpF	36.05	47.28	31.52	29.35
Crassulaceae	Rhodiola tangutica 2	atpF	35.69	46.74	30.98	29.35
Crassulaceae	Rhodiola wallichiana 1	atpF	35.8667	47.28	30.43	29.89
Crassulaceae	Rhodiola wallichiana 2	atpF	35.5067	46.2	30.97	29.35
Crassulaceae	Rhodiola yunnanensis	atpF	35.3267	46.2	30.43	29.35
Crassulaceae	Rosularia alpestris	atpF	35.14	46.19	30.97	28.26
Crassulaceae	Sedum alfredii	atpF	36.23	46.73	29.89	32.07
Crassulaceae	Sedum bulbiferum	atpF	35.8667	46.73	29.89	30.98
Crassulaceae	Sedum emarginatum	atpF	35.3233	46.19	29.35	30.43
Crassulaceae	Sedum kurilense	atpF	35.3267	46.2	30.98	28.8
Crassulaceae	Sedum lineare	atpF	37.5	46.74	31.52	34.24
Crassulaceae	Sedum oryzifolium	atpF	36.23	46.73	30.98	30.98
Crassulaceae	Sedum plumbizincicola	atpF	35.8667	46.73	29.89	30.98
Crassulaceae	Sedum sarmentosum	atpF	35.5067	46.74	29.89	29.89
Crassulaceae	Sedum tricarpum	atpF	36.05	46.73	29.89	31.53
Crassulaceae	Sempervivum tectorum	atpF	35.6867	46.19	30.98	29.89
Crassulaceae	Sinocrassula densirosulata	atpF	35.82	46.76	32.34	28.36
Crassulaceae	Sinocrassula indica	atpF	36.2267	47.82	31.52	29.34
Crassulaceae	Umbilicus rupestris	atpF	35.3233	47.28	30.43	28.26
Daphniphyllaceae	Daphniphyllum macropodum	atpF	37.68	47.28	33.15	32.61
Daphniphyllaceae	Daphniphyllum oldhamii	atpF	38.0433	47.28	33.7	33.15
Grossulariaceae	Ribes fasciculatum var chinense	atpF	37.8633	46.74	33.69	33.16
Grossulariaceae	Ribes glaciale	atpF	38.04	47.28	33.69	33.15
Grossulariaceae	Ribes nevadense	atpF	38.04	47.28	33.69	33.15
Grossulariaceae	Ribes odoratum	atpF	38.22	47.28	34.23	33.15
Grossulariaceae	Ribes roezlii	atpF	38.22	47.28	33.69	33.69
Haloragaceae	Glischrocaryon aureum	atpF	36.9533	46.19	33.69	30.98
Haloragaceae	Gonocarpus micranthus	atpF	38.2233	46.73	34.78	33.16
Haloragaceae	Haloragis aspera	atpF	37.4967	47.28	34.23	30.98
Haloragaceae	Haloragis erecta	atpF	37.3133	46.73	33.69	31.52
Haloragaceae	Haloragodendron glandulosum	atpF	38.4067	47.83	35.33	32.06
Haloragaceae	Myriophyllum aquaticum	atpF	37.4967	47.28	33.69	31.52
Haloragaceae	Myriophyllum spicatum 1	atpF	37.1367	46.19	33.69	31.53
Haloragaceae	Myriophyllum spicatum 2	atpF	37.1367	46.19	33.69	31.53
Hamamelidaceae	Chunia bucklandioides	atpF	38.1233	46.81	34.58	32.98
Hamamelidaceae	Corylopsis coreana	atpF	37.5667	46.56	34.92	31.22
Hamamelidaceae	Corylopsis glandulifera	atpF	37.5667	46.56	34.92	31.22
Hamamelidaceae	Corylopsis microcarpa	atpF	37.5667	46.56	34.92	31.22
Hamamelidaceae	Corylopsis multiflora var nivea	atpF	38.27	46.56	35.97	32.28
Hamamelidaceae	Corylopsis sinensis	atpF	37.5667	46.56	34.92	31.22
Hamamelidaceae	Corylopsis spicata	atpF	37.5667	46.56	34.92	31.22
Hamamelidaceae	Corylopsis velutina	atpF	37.5667	46.56	34.92	31.22
Hamamelidaceae	Disanthus cercidifolius subsp Longipes	atpF	37.1167	46.91	32.99	31.45
Hamamelidaceae	Disanthus cercidifolius subsp Longipes	atpF	37.3167	47.28	32.06	32.61
Hamamelidaceae	Distylium buxifolium	atpF	37.1133	46.91	34.53	29.9
Hamamelidaceae	Distylium chinense	atpF	37.1133	46.91	34.53	29.9
Hamamelidaceae	Distylium cuspidatum	atpF	37.1133	46.91	34.53	29.9
Hamamelidaceae	Distylium dunnianum	atpF	37.1133	46.91	34.53	29.9
Hamamelidaceae	Distylium elaeagnoides	atpF	37.1133	46.91	34.53	29.9
Hamamelidaceae	Distylium gracile	atpF	37.1133	46.91	34.53	29.9
Hamamelidaceae	Distylium lepidotum	atpF	37.1133	46.91	34.53	29.9
Hamamelidaceae	Distylium macrophyllum 1	atpF	37.2833	46.91	34.53	30.41
Hamamelidaceae	Distylium macrophyllum 2	atpF	37.32	47.28	33.7	30.98
Hamamelidaceae	Distylium myricoides	atpF	37.1133	46.91	34.53	29.9
Hamamelidaceae	Distylium pingpienense	atpF	37.1133	46.91	34.53	29.9
Hamamelidaceae	Distylium racemosum 1	atpF	37.1133	46.91	34.53	29.9
Hamamelidaceae	Distylium racemosum 2	atpF	37.59	46.81	35.11	30.85
Hamamelidaceae	Distylium tsiangii	atpF	37.1133	46.91	34.53	29.9
Hamamelidaceae	Exbucklandia populnea	atpF	37.9167	46.56	34.92	32.27
Hamamelidaceae	Fortunearia sinensis 1	atpF	37.59	46.81	35.11	30.85
Hamamelidaceae	Fortunearia sinensis 2	atpF	37.32	47.28	33.7	30.98
Hamamelidaceae	Hamamelis mollis	atpF	37.5	47.28	33.7	31.52
Hamamelidaceae	Loropetalum chinense 1	atpF	37.6267	46.91	34.53	31.44
Hamamelidaceae	Loropetalum chinense 2	atpF	37.4567	46.91	34.02	31.44
Hamamelidaceae	Loropetalum chinense var rubrum	atpF	37.4567	46.91	34.02	31.44
Hamamelidaceae	Loropetalum chinense var rubrum	atpF	37.4567	46.91	34.02	31.44
Hamamelidaceae	Loropetalum subcordatum	atpF	37.63	46.91	34.02	31.96
Hamamelidaceae	Mytilaria laosensis	atpF	37.86	47.28	33.15	33.15
Hamamelidaceae	Parrotia subaequalis 1	atpF	37.1133	46.91	34.53	29.9
Hamamelidaceae	Parrotia subaequalis 2	atpF	37.1133	46.91	34.53	29.9
Hamamelidaceae	Rhodoleia championii	atpF	37.14	46.2	33.15	32.07
Hamamelidaceae	Sinowilsonia henryi 1	atpF	38.12	46.28	36.17	31.91
Hamamelidaceae	Sinowilsonia henryi 2	atpF	37.8667	46.74	34.79	32.07
Hamamelidaceae	Sycopsis sinensis 1	atpF	37.32	47.28	33.7	30.98
Hamamelidaceae	Sycopsis sinensis 2	atpF	37.32	47.28	33.7	30.98
Iteaceae	Itea chinensis	atpF	36.4133	45.65	32.61	30.98
Paeoniaceae	Paeonia anomala	atpF	37.72	46.84	33.68	32.64
Paeoniaceae	Paeonia brownii	atpF	38.4467	47.09	33.86	34.39
Paeoniaceae	Paeonia decomposita	atpF	38.66	47.35	34.58	34.05
Paeoniaceae	Paeonia delavayi 1	atpF	38.1233	47.35	34.05	32.97
Paeoniaceae	Paeonia delavayi 2	atpF	38.1233	47.35	34.05	32.97
Paeoniaceae	Paeonia delavayi var lutea	atpF	37.9167	47.09	33.86	32.8
Paeoniaceae	Paeonia emodi	atpF	38.0667	46.84	33.68	33.68
Paeoniaceae	Paeonia intermedia	atpF	37.72	46.84	33.68	32.64
Paeoniaceae	Paeonia jishanensis 1	atpF	38.66	47.35	34.58	34.05
Paeoniaceae	Paeonia jishanensis 2	atpF	38.4067	47.83	33.15	34.24
Paeoniaceae	Paeonia jishanensis 3	atpF	38.4467	47.09	34.39	33.86
Paeoniaceae	Paeonia lactiflora 1	atpF	37.8933	47.36	33.68	32.64
Paeoniaceae	Paeonia lactiflora 2	atpF	38.0933	47.62	33.86	32.8
Paeoniaceae	Paeonia lactiflora 3	atpF	37.84	48.11	32.44	32.97
Paeoniaceae	Paeonia lactiflora 4	atpF	37.66	47.57	32.44	32.97
Paeoniaceae	Paeonia lactiflora 5	atpF	37.84	48.11	32.44	32.97
Paeoniaceae	Paeonia lactiflora 6	atpF	37.8933	47.36	33.68	32.64
Paeoniaceae	Paeonia lactiflora 7	atpF	37.8933	47.36	33.68	32.64
Paeoniaceae	Paeonia lactiflora 8	atpF	37.5467	46.84	33.16	32.64
Paeoniaceae	Paeonia lactiflora 9	atpF	37.8933	47.36	33.68	32.64
Paeoniaceae	Paeonia ludlowii	atpF	38.3033	47.35	34.05	33.51
Paeoniaceae	Paeonia lutea	atpF	38.1233	47.35	34.05	32.97
Paeoniaceae	Paeonia mairei	atpF	37.84	48.11	32.44	32.97
Paeoniaceae	Paeonia obovata 1	atpF	38.0667	46.84	33.68	33.68
Paeoniaceae	Paeonia obovata 2	atpF	37.8967	46.84	34.21	32.64
Paeoniaceae	Paeonia obovata 3	atpF	38.0667	46.84	33.68	33.68
Paeoniaceae	Paeonia obovata var japonica	atpF	37.8967	46.84	34.21	32.64
Paeoniaceae	Paeonia ostii 1	atpF	38.48	47.35	34.58	33.51
Paeoniaceae	Paeonia ostii 2	atpF	38.66	47.35	34.58	34.05
Paeoniaceae	Paeonia ostii 3	atpF	38.66	47.35	34.58	34.05
Paeoniaceae	Paeonia ostii 4	atpF	38.66	47.35	34.58	34.05
Paeoniaceae	Paeonia potaninii	atpF	38.3	47.35	34.58	32.97
Paeoniaceae	Paeonia qiui	atpF	38.66	47.35	34.58	34.05
Paeoniaceae	Paeonia rockii 1	atpF	38.4467	47.09	34.39	33.86
Paeoniaceae	Paeonia rockii 2	atpF	38.66	47.35	34.58	34.05
Paeoniaceae	Paeonia rockii 3	atpF	38.27	47.09	34.39	33.33
Paeoniaceae	Paeonia rockii subsp taibaishanica	atpF	38.0967	47.09	34.39	32.81
Paeoniaceae	Paeonia suffruticosa 1	atpF	38.4467	47.09	34.39	33.86
Paeoniaceae	Paeonia suffruticosa 10	atpF	38.66	47.35	34.58	34.05
Paeoniaceae	Paeonia suffruticosa 11	atpF	38.66	47.35	34.58	34.05
Paeoniaceae	Paeonia suffruticosa 2	atpF	38.4067	47.83	33.15	34.24
Paeoniaceae	Paeonia suffruticosa 3	atpF	38.4067	47.83	33.15	34.24
Paeoniaceae	Paeonia suffruticosa 4	atpF	38.66	47.35	34.58	34.05
Paeoniaceae	Paeonia suffruticosa 5	atpF	38.66	47.35	34.58	34.05
Paeoniaceae	Paeonia suffruticosa 6	atpF	38.66	47.35	34.58	34.05
Paeoniaceae	Paeonia suffruticosa 7	atpF	38.3	47.35	34.58	32.97
Paeoniaceae	Paeonia suffruticosa 8	atpF	38.4067	47.83	33.15	34.24
Paeoniaceae	Paeonia suffruticosa 9	atpF	38.66	47.35	34.58	34.05
Paeoniaceae	Paeonia veitchii 1	atpF	37.5467	46.84	33.16	32.64
Paeoniaceae	Paeonia veitchii 2	atpF	37.5433	46.84	33.68	32.11
Penthoraceae	Penthorum chinense	atpF	37.5633	45.5	34.39	32.8
Saxifragaceae	Astilbe chinensis	atpF	37.86	46.74	33.69	33.15
Saxifragaceae	Astilbe koreana	atpF	38.04	46.74	33.69	33.69
Saxifragaceae	Astilbe rivularis	atpF	37.68	46.74	33.69	32.61
Saxifragaceae	Astilboides tabularis	atpF	38.04	47.82	33.15	33.15
Saxifragaceae	Bergenia purpurascens 1	atpF	37.8633	47.28	33.15	33.16
Saxifragaceae	Bergenia purpurascens 2	atpF	37.8633	47.28	33.15	33.16
Saxifragaceae	Bergenia scopulosa	atpF	37.8633	47.28	33.15	33.16
Saxifragaceae	Boykinia aconitifolia	atpF	37.5	47.28	33.7	31.52
Saxifragaceae	Chrysosplenium album	atpF	35.87	45.65	32.07	29.89
Saxifragaceae	Chrysosplenium alternifolium 1	atpF	36.9567	47.28	32.07	31.52
Saxifragaceae	Chrysosplenium alternifolium 2	atpF	36.7767	47.28	32.07	30.98
Saxifragaceae	Chrysosplenium aureobracteatum	atpF	36.05	46.19	32.07	29.89
Saxifragaceae	Chrysosplenium axillare	atpF	35.9067	46.41	30.93	30.38
Saxifragaceae	Chrysosplenium biondianum	atpF	35.87	46.74	32.07	28.8
Saxifragaceae	Chrysosplenium carnosum	atpF	36.41	46.19	32.61	30.43
Saxifragaceae	Chrysosplenium davidianum	atpF	36.77	47.28	32.06	30.97
Saxifragaceae	Chrysosplenium delavayi	atpF	36.05	45.65	32.07	30.43
Saxifragaceae	Chrysosplenium echinus	atpF	35.87	45.65	32.07	29.89
Saxifragaceae	Chrysosplenium fauriei	atpF	35.87	45.65	32.07	29.89
Saxifragaceae	Chrysosplenium flagelliferum	atpF	36.23	46.19	32.07	30.43
Saxifragaceae	Chrysosplenium forrestii	atpF	36.9533	47.82	32.06	30.98
Saxifragaceae	Chrysosplenium giraldianum	atpF	36.7767	47.83	32.07	30.43
Saxifragaceae	Chrysosplenium glossophyllum	atpF	36.59	47.28	32.06	30.43
Saxifragaceae	Chrysosplenium grayanum	atpF	35.87	46.2	32.06	29.35
Saxifragaceae	Chrysosplenium griffithii	atpF	36.9533	47.82	32.61	30.43
Saxifragaceae	Chrysosplenium griffithii var intermedium	atpF	36.9533	47.82	32.61	30.43
Saxifragaceae	Chrysosplenium henryi	atpF	36.59	47.28	32.06	30.43
Saxifragaceae	Chrysosplenium hydrocotylifolium	atpF	36.23	46.19	32.07	30.43
Saxifragaceae	Chrysosplenium japonicum	atpF	36.9567	47.28	32.07	31.52
Saxifragaceae	Chrysosplenium kamtschaticum	atpF	35.69	45.11	32.07	29.89
Saxifragaceae	Chrysosplenium kiotense	atpF	36.05	46.19	32.07	29.89
Saxifragaceae	Chrysosplenium lanuginosum 1	atpF	36.41	45.65	32.06	31.52
Saxifragaceae	Chrysosplenium lanuginosum 2	atpF	36.41	45.65	32.06	31.52
Saxifragaceae	Chrysosplenium lectuscochleae	atpF	35.54	46.41	30.38	29.83
Saxifragaceae	Chrysosplenium macrophyllum	atpF	36.41	47.28	31.52	30.43
Saxifragaceae	Chrysosplenium macrospermum	atpF	35.54	46.41	30.38	29.83
Saxifragaceae	Chrysosplenium macrostemon	atpF	35.87	45.65	32.07	29.89
Saxifragaceae	Chrysosplenium microspermum	atpF	36.2267	46.19	32.06	30.43
Saxifragaceae	Chrysosplenium nepalense	atpF	35.8667	46.19	32.61	28.8
Saxifragaceae	Chrysosplenium nudicaule	atpF	37.1333	47.82	33.15	30.43
Saxifragaceae	Chrysosplenium pilosum 1	atpF	35.7267	46.41	30.94	29.83
Saxifragaceae	Chrysosplenium pilosum 2	atpF	35.69	45.65	32.07	29.35
Saxifragaceae	Chrysosplenium qinlingense	atpF	36.5967	46.74	32.07	30.98
Saxifragaceae	Chrysosplenium ramosum	atpF	36.05	46.74	32.07	29.34
Saxifragaceae	Chrysosplenium serreanum	atpF	36.5933	46.73	32.07	30.98
Saxifragaceae	Chrysosplenium sinicum 1	atpF	35.8667	45.65	32.61	29.34
Saxifragaceae	Chrysosplenium sinicum 2	atpF	35.8667	45.65	32.61	29.34
Saxifragaceae	Chrysosplenium taibaishanense	atpF	36.9533	47.83	32.06	30.97
Saxifragaceae	Chrysosplenium uniflorum	atpF	36.7767	47.28	32.07	30.98
Saxifragaceae	Chrysosplenium zhangjiajieense	atpF	36.0467	47.28	30.43	30.43
Saxifragaceae	Chrysosplenium zhouzhiense	atpF	36.96	48.37	32.07	30.44
Saxifragaceae	Heuchera abramsii	atpF	37.5	46.74	33.15	32.61
Saxifragaceae	Heuchera alba	atpF	36.7733	46.19	33.15	30.98
Saxifragaceae	Heuchera caespitosa	atpF	37.5	46.74	33.15	32.61
Saxifragaceae	Heuchera eastwoodiae	atpF	37.3167	46.19	33.15	32.61
Saxifragaceae	Heuchera grossulariifolia	atpF	36.7733	46.19	33.15	30.98
Saxifragaceae	Heuchera longipetala	atpF	37.3167	46.19	33.15	32.61
Saxifragaceae	Heuchera mexicana	atpF	37.1333	46.19	33.15	32.06
Saxifragaceae	Heuchera micrantha	atpF	36.7733	46.19	33.15	30.98
Saxifragaceae	Heuchera parviflora var saurensis	atpF	36.7733	46.19	33.15	30.98
Saxifragaceae	Heuchera parvifolia var utahensis	atpF	36.7733	46.19	33.15	30.98
Saxifragaceae	Heuchera richardsonii	atpF	36.7733	46.19	33.15	30.98
Saxifragaceae	Heuchera villosa	atpF	36.7733	46.19	33.15	30.98
Saxifragaceae	Leptarrhena pyrolifolia	atpF	37.5	46.2	33.15	33.15
Saxifragaceae	Micranthes melanocentra	atpF	38.2267	47.28	33.7	33.7
Saxifragaceae	Mitella diphylla 1	atpF	37.14	46.2	33.15	32.07
Saxifragaceae	Mitella diphylla 2	atpF	37.68	46.74	33.69	32.61
Saxifragaceae	Mitella formosana	atpF	37.5	46.74	33.7	32.06
Saxifragaceae	Mukdenia acanthifolia 1	atpF	37.4967	47.28	33.15	32.06
Saxifragaceae	Mukdenia acanthifolia 2	atpF	37.4967	47.28	33.15	32.06
Saxifragaceae	Mukdenia acanthifolia 3	atpF	37.4967	47.28	33.15	32.06
Saxifragaceae	Mukdenia rossii 1	atpF	37.4967	47.28	33.15	32.06
Saxifragaceae	Mukdenia rossii 2	atpF	37.4967	47.28	33.15	32.06
Saxifragaceae	Mukdenia rossii 3	atpF	37.4967	47.28	33.15	32.06
Saxifragaceae	Mukdenia rossii 4	atpF	37.4967	47.28	33.15	32.06
Saxifragaceae	Mukdenia rossii 5	atpF	37.4967	47.28	33.15	32.06
Saxifragaceae	Oresitrophe rupifraga 1	atpF	37.3167	46.74	33.15	32.06
Saxifragaceae	Oresitrophe rupifraga 2	atpF	37.4967	47.28	33.15	32.06
Saxifragaceae	Oresitrophe rupifraga 3	atpF	37.3167	46.74	33.15	32.06
Saxifragaceae	Pectiantia pentandra	atpF	37.1367	46.19	33.15	32.07
Saxifragaceae	Peltoboykinia tellimoides	atpF	37.3133	45.65	32.6	33.69
Saxifragaceae	Rodgersia aesculifolia	atpF	38.0433	47.28	33.7	33.15
Saxifragaceae	Rodgersia sambucifolia	atpF	38.0433	47.28	33.7	33.15
Saxifragaceae	Saniculiphyllum guangxiense	atpF	38.2233	47.28	33.7	33.69
Saxifragaceae	Saxifraga montana	atpF	36.5933	44.56	33.69	31.53
Saxifragaceae	Saxifraga saginoides	atpF	36.4133	44.02	33.69	31.53
Saxifragaceae	Saxifraga sessiliflora	atpF	36.05	43.48	33.15	31.52
Saxifragaceae	Saxifraga sinomontana	atpF	36.41	44.56	33.69	30.98
Saxifragaceae	Saxifraga stolonifera	atpF	36.9533	46.2	33.69	30.97
Saxifragaceae	Saxifraga umbellulata var pectinata	atpF	36.9533	44.56	33.69	32.61
Saxifragaceae	Saxifraga umbellulata var umbellulata	atpF	36.59	44.02	33.69	32.06
Saxifragaceae	Tanakaea radicans	atpF	37.6833	46.74	33.7	32.61
Saxifragaceae	Tiarella cordifolia 1	atpF	36.7733	46.19	33.15	30.98
Saxifragaceae	Tiarella cordifolia 2	atpF	36.7733	46.19	33.15	30.98
Saxifragaceae	Tiarella polyphylla 1	atpF	36.9533	46.19	33.15	31.52
Saxifragaceae	Tiarella polyphylla 2	atpF	36.77	46.19	33.15	30.97
Saxifragaceae	Tiarella polyphylla 3	atpF	36.77	46.19	33.15	30.97
Saxifragaceae	Tiarella polyphylla 4	atpF	36.9533	46.19	33.15	31.52
Saxifragaceae	Tiarella trifoliata	atpF	36.9533	46.19	33.15	31.52
Altingiaceae	Altingia chinensis	atpI	38.4633	50.2	37.25	27.94
Altingiaceae	Altingia excelsa	atpI	38.1933	49.8	37.25	27.53
Altingiaceae	Altingia yunnanensis	atpI	38.1933	49.8	37.25	27.53
Altingiaceae	Liquidambar acalycina 1	atpI	38.4633	50.2	37.25	27.94
Altingiaceae	Liquidambar acalycina 2	atpI	38.4633	50.2	37.25	27.94
Altingiaceae	Liquidambar formosana 1	atpI	38.4633	50.2	37.25	27.94
Altingiaceae	Liquidambar formosana 2	atpI	38.4633	50.2	37.25	27.94
Altingiaceae	Liquidambar formosana 3	atpI	38.4633	50.2	37.25	27.94
Altingiaceae	Liquidambar formosana 4	atpI	38.4633	50.2	37.25	27.94
Altingiaceae	Liquidambar orientalis	atpI	38.4633	50.61	37.25	27.53
Altingiaceae	Liquidambar styraciflua 1	atpI	38.4633	50.61	37.25	27.53
Altingiaceae	Liquidambar styraciflua 2	atpI	38.4633	50.61	37.25	27.53
Altingiaceae	Semiliquidambar cathayensis 1	atpI	38.4633	50.2	37.25	27.94
Altingiaceae	Semiliquidambar cathayensis 2	atpI	38.4633	50.2	37.25	27.94
Altingiaceae	Semiliquidambar cathayensis 3	atpI	38.4633	50.2	37.25	27.94
Cercidiphyllaceae	Cercidiphyllum japonicum 1	atpI	38.46	49.79	37.65	27.94
Cercidiphyllaceae	Cercidiphyllum japonicum 2	atpI	38.46	49.79	37.65	27.94
Cercidiphyllaceae	Cercidiphyllum japonicum 3	atpI	38.3233	49.79	37.65	27.53
Cercidiphyllaceae	Cercidiphyllum magnificum	atpI	38.3233	49.79	37.65	27.53
Crassulaceae	Adromischus maculatus	atpI	38.2467	47.95	37.7	29.09
Crassulaceae	Aeonium arboreum 1	atpI	37.8367	48.36	36.47	28.68
Crassulaceae	Aeonium arboreum 2	atpI	37.8367	48.36	36.47	28.68
Crassulaceae	Aeonium balsamiferum	atpI	37.8367	48.36	36.47	28.68
Crassulaceae	Aeonium decorum	atpI	37.9733	48.36	36.47	29.09
Crassulaceae	Aeonium diplocyclum	atpI	37.4	47.97	36.18	28.05
Crassulaceae	Aeonium dodrantale	atpI	37.8367	48.36	36.47	28.68
Crassulaceae	Aeonium nobile	atpI	37.9733	48.36	36.47	29.09
Crassulaceae	Aeonium saundersii	atpI	37.7	48.36	36.47	28.27
Crassulaceae	Aeonium tabuliforme	atpI	37.8367	48.36	36.47	28.68
Crassulaceae	Aeonium undulatum	atpI	37.8367	48.36	36.47	28.68
Crassulaceae	Cotyledon tomentosa 1	atpI	38.2467	48.36	37.29	29.09
Crassulaceae	Cotyledon tomentosa 2	atpI	38.2467	48.36	37.29	29.09
Crassulaceae	Crassula alstonii	atpI	37.3667	47.09	37.92	27.09
Crassulaceae	Crassula columella	atpI	37.3667	47.09	37.92	27.09
Crassulaceae	Crassula dejecta	atpI	37.2267	47.09	38.34	26.25
Crassulaceae	Crassula deltoidea	atpI	37.8367	47.13	38.11	28.27
Crassulaceae	Crassula expansa subsp fragilis	atpI	38.11	47.13	38.11	29.09
Crassulaceae	Crassula mesembrianthemopsis	atpI	37.0867	47.09	38.34	25.83
Crassulaceae	Crassula mesembryanthoides	atpI	37.2267	47.09	38.34	26.25
Crassulaceae	Crassula perforata	atpI	36.9467	47.09	38.34	25.41
Crassulaceae	Crassula socialis	atpI	36.9467	47.09	37.92	25.83
Crassulaceae	Crassula tecta	atpI	37.0867	47.09	38.34	25.83
Crassulaceae	Crassula volkensii	atpI	37.8367	46.72	38.11	28.68
Crassulaceae	Echeveria lilacina	atpI	37.7033	48.77	37.29	27.05
Crassulaceae	Graptopetalum amethystinum	atpI	37.7033	48.36	37.29	27.46
Crassulaceae	Hylotelephium erythrostictum	atpI	37.8367	48.36	37.29	27.86
Crassulaceae	Hylotelephium ewersii	atpI	37.1567	48.36	37.29	25.82
Crassulaceae	Hylotelephium verticillatum	atpI	37.1567	48.36	37.29	25.82
Crassulaceae	Hylotelephium viviparum	atpI	37.1567	48.36	37.29	25.82
Crassulaceae	Kalanchoe blossfeldiana	atpI	38.2467	48.36	37.29	29.09
Crassulaceae	Kalanchoe daigremontiana 1	atpI	37.8367	48.36	37.29	27.86
Crassulaceae	Kalanchoe daigremontiana 2	atpI	37.8367	48.36	37.29	27.86
Crassulaceae	Kalanchoe delagoensis	atpI	37.9733	48.36	37.29	28.27
Crassulaceae	Kalanchoe fedtschenkoi	atpI	37.9733	48.36	37.29	28.27
Crassulaceae	Kalanchoe longiflora	atpI	37.8367	48.36	36.88	28.27
Crassulaceae	Kalanchoe tomentosa	atpI	38.3833	48.77	37.29	29.09
Crassulaceae	Meterostachys sikokianus	atpI	37.2933	48.36	37.29	26.23
Crassulaceae	Monanthes anagensis	atpI	37.8367	48.36	36.47	28.68
Crassulaceae	Monanthes brachycaulos	atpI	37.5633	48.36	36.47	27.86
Crassulaceae	Monanthes muralis	atpI	37.7	48.36	36.47	28.27
Crassulaceae	Monanthes polyphylla	atpI	37.5633	48.36	36.47	27.86
Crassulaceae	Orostachys chongsunensis	atpI	37.5667	48.36	37.29	27.05
Crassulaceae	Orostachys fimbriata	atpI	37.5667	48.77	37.29	26.64
Crassulaceae	Orostachys iwarenge 1	atpI	37.5667	48.36	37.29	27.05
Crassulaceae	Orostachys iwarenge 2	atpI	37.5667	48.36	37.29	27.05
Crassulaceae	Orostachys japonica 1	atpI	37.43	48.36	37.29	26.64
Crassulaceae	Orostachys japonica 2	atpI	37.43	48.36	37.29	26.64
Crassulaceae	Orostachys latielliptica	atpI	37.1567	48.36	37.29	25.82
Crassulaceae	Orostachys malacophylla	atpI	37.5667	48.36	37.29	27.05
Crassulaceae	Orostachys malacophylla var ramosa	atpI	37.5667	48.36	37.29	27.05
Crassulaceae	Orostachys margaritifolia	atpI	37.1567	47.54	37.29	26.64
Crassulaceae	Orostachys minuta	atpI	37.2933	47.95	37.29	26.64
Crassulaceae	Pachyphytum compactum	atpI	37.8367	48.77	37.29	27.45
Crassulaceae	Pachyphytum longifolium	atpI	37.8367	48.77	37.29	27.45
Crassulaceae	Phedimus aizoon 1	atpI	37.8367	48.36	37.29	27.86
Crassulaceae	Phedimus aizoon 2	atpI	37.8367	48.36	37.29	27.86
Crassulaceae	Phedimus aizoon 3	atpI	37.8367	48.36	37.29	27.86
Crassulaceae	Phedimus aizoon var floribundus	atpI	37.8367	48.36	37.29	27.86
Crassulaceae	Phedimus ellacombeanus 1	atpI	37.9733	48.36	37.7	27.86
Crassulaceae	Phedimus ellacombeanus 2	atpI	37.8367	48.36	37.29	27.86
Crassulaceae	Phedimus ellacombeanus 3	atpI	37.8367	48.36	37.29	27.86
Crassulaceae	Phedimus kamtschaticus 1	atpI	37.8367	48.36	37.29	27.86
Crassulaceae	Phedimus kamtschaticus 2	atpI	37.9733	48.36	37.7	27.86
Crassulaceae	Phedimus latiovalifolius	atpI	37.8367	48.36	37.29	27.86
Crassulaceae	Phedimus litoralis	atpI	37.8367	48.36	37.29	27.86
Crassulaceae	Phedimus middendorffianus 1	atpI	37.8367	48.36	37.29	27.86
Crassulaceae	Phedimus middendorffianus 2	atpI	37.8367	48.36	37.29	27.86
Crassulaceae	Phedimus odontophyllus	atpI	37.9767	49.18	37.29	27.46
Crassulaceae	Phedimus selskianus	atpI	37.8367	48.36	37.29	27.86
Crassulaceae	Phedimus sikokianus	atpI	37.8367	48.36	37.29	27.86
Crassulaceae	Phedimus spurius	atpI	37.8367	48.36	37.29	27.86
Crassulaceae	Phedimus takesimense 1	atpI	37.8367	48.36	37.29	27.86
Crassulaceae	Phedimus takesimense 2	atpI	37.8367	48.36	37.29	27.86
Crassulaceae	Phedimus takesimense 3	atpI	37.8367	48.36	37.29	27.86
Crassulaceae	Phedimus takesimense 4	atpI	37.8367	48.36	37.29	27.86
Crassulaceae	Phedimus yangshanicus	atpI	37.9767	49.18	37.29	27.46
Crassulaceae	Phedimus zokuriensis	atpI	37.9733	48.77	37.29	27.86
Crassulaceae	Rhodiola bupleuroides 1	atpI	37.9733	48.36	37.29	28.27
Crassulaceae	Rhodiola bupleuroides 2	atpI	37.7	48.36	36.88	27.86
Crassulaceae	Rhodiola bupleuroides 3	atpI	37.9733	48.36	37.29	28.27
Crassulaceae	Rhodiola calliantha	atpI	37.9733	48.36	37.29	28.27
Crassulaceae	Rhodiola crenulata 1	atpI	37.9733	48.36	37.29	28.27
Crassulaceae	Rhodiola crenulata 2	atpI	37.9733	48.36	37.29	28.27
Crassulaceae	Rhodiola crenulata 3	atpI	37.8367	48.36	37.29	27.86
Crassulaceae	Rhodiola crenulata 4	atpI	37.8367	48.36	37.29	27.86
Crassulaceae	Rhodiola dumulosa 1	atpI	37.9733	48.36	37.29	28.27
Crassulaceae	Rhodiola dumulosa 2	atpI	37.8367	48.36	37.29	27.86
Crassulaceae	Rhodiola fastigiata	atpI	37.9733	48.36	37.29	28.27
Crassulaceae	Rhodiola gelida	atpI	37.9733	48.36	37.29	28.27
Crassulaceae	Rhodiola henryi 1	atpI	37.7	48.36	36.88	27.86
Crassulaceae	Rhodiola henryi 2	atpI	37.8367	48.36	37.29	27.86
Crassulaceae	Rhodiola himalensis 1	atpI	37.8367	48.36	37.29	27.86
Crassulaceae	Rhodiola himalensis 2	atpI	37.9733	48.36	37.29	28.27
Crassulaceae	Rhodiola himalensis 3	atpI	37.8367	48.36	37.29	27.86
Crassulaceae	Rhodiola hobsonii	atpI	38.2467	48.36	37.29	29.09
Crassulaceae	Rhodiola humilis	atpI	38.11	48.36	37.29	28.68
Crassulaceae	Rhodiola integrifolia	atpI	38.11	48.36	37.29	28.68
Crassulaceae	Rhodiola kirilowii 1	atpI	37.8367	48.36	37.29	27.86
Crassulaceae	Rhodiola kirilowii 2	atpI	37.8367	48.36	37.29	27.86
Crassulaceae	Rhodiola kirilowii 3	atpI	37.8367	48.36	37.29	27.86
Crassulaceae	Rhodiola liciae	atpI	38.2467	48.36	37.29	29.09
Crassulaceae	Rhodiola macrocarpa	atpI	37.9733	48.36	37.29	28.27
Crassulaceae	Rhodiola ovatisepala	atpI	37.9733	48.36	37.29	28.27
Crassulaceae	Rhodiola prainii	atpI	38.11	48.36	37.29	28.68
Crassulaceae	Rhodiola quadrifida 1	atpI	37.8367	48.36	37.29	27.86
Crassulaceae	Rhodiola quadrifida 2	atpI	37.9733	48.36	37.29	28.27
Crassulaceae	Rhodiola quadrifida 3	atpI	37.8367	48.36	37.29	27.86
Crassulaceae	Rhodiola rhodantha	atpI	38.11	48.36	37.29	28.68
Crassulaceae	Rhodiola rosea	atpI	37.8367	48.36	37.29	27.86
Crassulaceae	Rhodiola sacra	atpI	37.8367	48.36	37.29	27.86
Crassulaceae	Rhodiola sexifolia	atpI	38.11	48.36	37.29	28.68
Crassulaceae	Rhodiola sinuata	atpI	38.11	48.36	37.29	28.68
Crassulaceae	Rhodiola smithii	atpI	38.11	48.36	37.29	28.68
Crassulaceae	Rhodiola stapfii	atpI	37.9733	48.36	37.29	28.27
Crassulaceae	Rhodiola subopposita	atpI	38.11	48.36	37.29	28.68
Crassulaceae	Rhodiola tangutica 1	atpI	37.9733	48.36	37.29	28.27
Crassulaceae	Rhodiola tangutica 2	atpI	37.8367	48.36	37.29	27.86
Crassulaceae	Rhodiola wallichiana 1	atpI	38.11	48.36	37.29	28.68
Crassulaceae	Rhodiola wallichiana 2	atpI	37.8367	48.36	37.29	27.86
Crassulaceae	Rhodiola yunnanensis	atpI	37.9733	48.36	37.29	28.27
Crassulaceae	Rosularia alpestris	atpI	37.84	49.59	38.11	25.82
Crassulaceae	Sedum alfredii	atpI	37.02	48.77	37.29	25
Crassulaceae	Sedum bulbiferum	atpI	37.9767	49.18	37.29	27.46
Crassulaceae	Sedum emarginatum	atpI	37.7033	48.77	37.29	27.05
Crassulaceae	Sedum kurilense	atpI	37.9733	48.36	37.7	27.86
Crassulaceae	Sedum lineare	atpI	37.7033	49.18	37.29	26.64
Crassulaceae	Sedum oryzifolium	atpI	37.1567	48.36	37.29	25.82
Crassulaceae	Sedum plumbizincicola	atpI	36.61	47.95	37.29	24.59
Crassulaceae	Sedum sarmentosum	atpI	37.5667	48.77	37.7	26.23
Crassulaceae	Sedum tricarpum	atpI	37.02	48.77	37.29	25
Crassulaceae	Sempervivum tectorum	atpI	38.3833	48.77	37.29	29.09
Crassulaceae	Sinocrassula densirosulata	atpI	36.7467	47.54	37.7	25
Crassulaceae	Sinocrassula indica	atpI	36.7467	47.54	37.7	25
Crassulaceae	Umbilicus rupestris	atpI	37.7	48.36	37.29	27.45
Daphniphyllaceae	Daphniphyllum macropodum	atpI	38.0533	49.79	36.84	27.53
Daphniphyllaceae	Daphniphyllum oldhamii	atpI	37.92	49.79	36.44	27.53
Grossulariaceae	Ribes fasciculatum var chinense	atpI	38.1933	49.8	36.44	28.34
Grossulariaceae	Ribes glaciale	atpI	38.3233	49.79	36.44	28.74
Grossulariaceae	Ribes nevadense	atpI	38.46	50.2	36.44	28.74
Grossulariaceae	Ribes odoratum	atpI	38.3267	49.79	36.44	28.75
Grossulariaceae	Ribes roezlii	atpI	38.46	49.79	36.44	29.15
Haloragaceae	Glischrocaryon aureum	atpI	38.1967	49.8	36.85	27.94
Haloragaceae	Gonocarpus micranthus	atpI	38.19	49.39	36.84	28.34
Haloragaceae	Haloragis aspera	atpI	38.59	49.39	37.24	29.14
Haloragaceae	Haloragis erecta	atpI	38.4567	49.39	37.24	28.74
Haloragaceae	Haloragodendron glandulosum	atpI	38.1867	49.79	37.24	27.53
Haloragaceae	Myriophyllum aquaticum	atpI	38.3233	49.39	37.24	28.34
Haloragaceae	Myriophyllum spicatum 1	atpI	38.46	48.99	37.24	29.15
Haloragaceae	Myriophyllum spicatum 2	atpI	38.46	48.99	37.24	29.15
Hamamelidaceae	Chunia bucklandioides	atpI	38.8667	50.6	37.25	28.75
Hamamelidaceae	Corylopsis coreana	atpI	38.19	49.79	37.25	27.53
Hamamelidaceae	Corylopsis glandulifera	atpI	38.19	49.79	37.25	27.53
Hamamelidaceae	Corylopsis microcarpa	atpI	38.19	49.79	37.25	27.53
Hamamelidaceae	Corylopsis multiflora var nivea	atpI	38.33	49.8	37.25	27.94
Hamamelidaceae	Corylopsis sinensis	atpI	38.19	49.79	37.25	27.53
Hamamelidaceae	Corylopsis spicata	atpI	38.19	49.79	37.25	27.53
Hamamelidaceae	Corylopsis velutina	atpI	38.19	49.79	37.25	27.53
Hamamelidaceae	Disanthus cercidifolius subsp Longipes	atpI	38.4633	49.39	37.66	28.34
Hamamelidaceae	Disanthus cercidifolius subsp Longipes	atpI	38.4633	49.39	37.66	28.34
Hamamelidaceae	Distylium buxifolium	atpI	37.92	49.79	37.25	26.72
Hamamelidaceae	Distylium chinense	atpI	37.92	49.79	37.25	26.72
Hamamelidaceae	Distylium cuspidatum	atpI	37.92	49.79	37.25	26.72
Hamamelidaceae	Distylium dunnianum	atpI	37.92	49.79	37.25	26.72
Hamamelidaceae	Distylium elaeagnoides	atpI	37.92	49.79	37.25	26.72
Hamamelidaceae	Distylium gracile	atpI	37.92	49.79	37.25	26.72
Hamamelidaceae	Distylium lepidotum	atpI	38.0567	49.79	37.66	26.72
Hamamelidaceae	Distylium macrophyllum 1	atpI	37.92	49.79	37.25	26.72
Hamamelidaceae	Distylium macrophyllum 2	atpI	37.92	49.79	37.25	26.72
Hamamelidaceae	Distylium myricoides	atpI	37.92	49.79	37.25	26.72
Hamamelidaceae	Distylium pingpienense	atpI	37.92	49.79	37.25	26.72
Hamamelidaceae	Distylium racemosum 1	atpI	37.92	49.79	37.25	26.72
Hamamelidaceae	Distylium racemosum 2	atpI	37.92	49.79	37.25	26.72
Hamamelidaceae	Distylium tsiangii	atpI	37.92	49.79	37.25	26.72
[truncated: 16,052 more rows]

## Sheet: Table S3
Table S3. The ENC values of the plastid genes among Saxifragales.
Family	Subfamily	Species	accD	atpA	atpB	atpE	atpF	atpI	ccsA	cemA	clpP	matK	ndhA	ndhB	ndhC	ndhD	ndhE	ndhG	ndhH	ndhI	ndhJ	ndhK	pafI	pafII	petA	petB	petD	psaA	psaB	psbA	psbB	psbC	psbD	rbcL	rpl14	rpl16	rpl20	rpl2	rpoA	rpoB	rpoC1	rpoC2	rps11	rps12	rps14	rps2	rps3	rps4	rps7
Altingiaceae		Altingia chinensis	47.36	47.9	47.32	59.28	52.02	46.2	48.43	48.8	54.49	51.11	45.19	48.9	42.55	49.31	46.44	48.29	47.23	47.1	55.44	50.22	57.65	49.47	52.58	44.39	41.23	49.82	48.42	40.69	46.92	47.34	44.53	48.55	50.38	42.88	44.17	51.44	50.01	49.52	50.01	50.66	49.23	44.76	38.99	47.47	46.97	47.76	45.87
		Altingia excelsa	47.64	47.63	47.68	59.28	44.92	45.45	48.72	48.69	55.35	50.24	44.45	48.72	42.9	48.95	46.34	50.48	46.82	47.1	55.44	50.05	56.04	49.4	52.3	45.29	41.16	49.77	48.41	40.79	46.27	47.01	44.29	47.91	50.82	42.28	45.76	51.14	50.06	49.43	50.12	50.41	50.21	44.76	38.99	48.68	46.42	48.63	45.87
		Altingia yunnanensis	47.64	47.63	47.68	59.28	44.92	45.45	48.72	48.69	55.35	50.24	44.45	48.72	42.9	48.95	46.34	50.48	46.82	47.1	55.44	50.05	56.04	49.4	52.3	45.29	41.16	49.77	48.41	40.79	46.27	47.01	44.29	47.91	50.82	42.28	45.76	51.14	50.06	49.43	50.12	50.41	50.21	44.76	38.99	48.68	46.42	48.63	45.87
		Liquidambar acalycina 1	47.36	47.9	47.32	59.28	52.02	46.2	48.35	48.8	54.49	51.03	44.57	48.9	42.55	49.31	46.44	48.29	47.18	47.1	55.44	50.22	57.65	49.47	52.58	44.39	41.23	49.82	48.59	40.69	46.92	47.34	44.27	48.55	50.38	42.88	44.17	51.44	50.01	49.52	50.01	50.66	49.23	44.76	38.99	47.47	46.97	47.76	45.87
		Liquidambar acalycina 2	47.36	47.9	47.32	59.28	52.02	46.2	48.43	48.8	54.49	51.11	45.19	48.9	42.55	49.31	46.44	48.29	47.23	47.1	55.44	50.22	57.65	49.47	52.58	44.39	41.23	49.82	48.59	40.69	46.92	47.34	44.27	48.55	50.38	42.88	44.17	51.44	50.01	49.52	50.01	50.66	49.23	44.76	38.99	47.47	46.97	47.76	45.87
		Liquidambar formosana 1	47.36	47.9	47.32	59.28	52.02	46.2	48.43	48.8	54.49	51.11	45.19	48.9	42.55	49.31	46.44	48.29	47.23	47.1	55.44	50.22	57.65	49.47	52.58	44.39	41.23	49.82	48.59	40.69	46.92	47.34	44.53	48.55	50.38	42.88	44.17	51.44	50.01	49.52	50.01	50.66	49.23	44.76	38.99	47.47	46.97	47.76	45.87
		Liquidambar formosana 2	47.36	47.9	47.32	59.28	52.02	46.2	48.35	48.8	54.49	51.03	44.57	48.9	42.55	49.27	46.44	48.29	47.18	47.1	55.44	50.22	57.65	49.47	52.58	44.39	41.23	49.82	48.59	40.69	46.92	47.34	44.27	48.55	50.38	42.88	44.17	51.44	50.01	49.52	50.01	50.66	49.23	44.76	38.99	47.47	46.97	47.76	45.87
		Liquidambar formosana 3	47.36	47.9	47.32	59.28	51.42	46.2	48.35	48.8	54.49	51.03	44.57	48.9	42.55	49.31	46.44	48.29	47.18	47.1	55.44	50.22	57.65	49.47	52.58	44.39	41.23	49.82	48.59	40.69	46.92	47.34	44.27	48.55	50.38	42.88	44.17	51.44	50.01	49.52	50.01	50.66	49.23	44.76	38.99	47.47	46.97	47.76	45.87
		Liquidambar formosana 4	47.36	47.9	47.32	59.28	52.02	46.2	48.43	48.8	54.49	51.11	45.19	48.9	42.55	49.31	46.44	48.29	47.23	47.1	55.44	50.22	57.65	49.47	52.58	44.81	40.79	49.82	48.59	40.69	46.92	47.34	44.53	48.55	50.38	42.88	44.17	51.79	50.01	49.52	50.01	50.66	49.23	44.76	38.99	47.47	46.97	47.76	45.87
		Liquidambar orientalis	47.56	48	47.41	58.81	44.74	45.2	48.82	53.65	54.49	49.67	44.43	48.72	42.55	49.55	46.44	49.87	47.5	47.35	54.96	49.93	57.65	48.43	52.8	44.44	41.14	49.6	48.38	41.1	45.8	47.22	44.27	48.45	49.99	42.28	46.42	52.2	50.2	49.35	50.24	50.48	49.23	44.76	38.99	47.68	47.1	48.41	45.87
		Liquidambar styraciflua 1	47.78	48	47.41	58.81	44.74	45.2	48.82	53.64	54.49	49.22	44.43	48.72	42.55	49.59	46.44	49.87	47.5	47.35	54.96	49.93	57.65	48.43	52.43	44.44	41.14	49.61	48.38	41.1	45.8	47.22	44.27	48.52	49.99	42.28	46.42	51.65	50.2	49.35	50.24	50.53	49.23	44.76	38.99	47.68	46.82	48.41	45.87
		Liquidambar styraciflua 2	47.78	48	47.41	58.81	44.74	45.2	48.82	53.64	54.49	49.22	44.43	48.72	42.55	49.59	46.44	49.87	47.5	47.35	54.96	49.93	57.65	48.43	52.43	44.44	41.14	49.61	48.3	41.1	45.8	47.22	44.27	48.52	49.99	42.28	46.42	52.2	50.2	49.35	50.24	50.53	49.23	44.76	38.99	47.68	46.82	48.41	45.87
		Semiliquidambar cathayensis 1	46.99	47.9	47.32	59.28	52.07	46.2	48.43	48.8	54.49	51.03	44.57	48.9	42.55	49.32	46.44	48.29	47.28	47.1	55.44	50.22	57.65	49.47	52.58	44.39	41.23	49.82	48.59	40.69	46.92	47.14	44.27	48.55	50.38	42.88	44.17	51.44	49.66	49.52	50.01	50.67	49.23	44.76	38.99	47.47	46.77	47.76	45.87
		Semiliquidambar cathayensis 2	47.36	47.9	47.22	59.28	52.02	46.2	48.43	48.8	54.49	51.11	45.19	48.9	42.55	49.32	46.44	48.29	47.23	47.1	55.44	50.22	59.4	49.47	52.78	44.39	41.19	49.82	48.59	40.69	46.92	47.34	44.27	48.55	50.38	42.88	44.17	51.79	50.01	49.52	50	50.66	49.23	44.7	38.99	47.47	46.97	47.76	45.87
		Semiliquidambar cathayensis 3	47.36	47.9	47.32	59.28	52.02	46.2	47.66	48.8	54.49	51.02	44.57	48.9	42.55	49.31	46.44	48.29	47.23	47.1	55.22	50.22	57.65	49.47	52.58	44.39	41.23	49.82	48.59	40.69	46.92	47.34	44.27	48.55	50.38	42.88	44.17	51.44	50.01	49.52	50.01	50.66	50.81	44.76	38.99	47.47	46.97	47.76	45.87
Cercidiphyllaceae		Cercidiphyllum japonicum 1	46.83	47.95	46.88	55.83	44.42	44.72	45.18	48.06	53.63	50.33	45.28	48.45	43.98	48.79	48.66	41.56	48.22	42.98	53.35	49.86	59.46	51.09	50.92	43.44	39.12	49.35	48.47	40.53	47.67	46.15	43.94	47.61	45.7	39.01	44.39	53.12	51.02	49.01	50.16	50.32	44.61	45.51	42.51	47.44	44.7	47.83	45.17
		Cercidiphyllum japonicum 2	46.83	47.95	46.74	55.83	44.42	44.72	45.18	48.06	53.63	50.33	45.28	48.45	43.98	48.79	48.66	41.56	48.22	42.98	53.35	49.86	59.46	51.09	50.92	43.44	39.04	49.35	48.47	40.53	47.67	46.15	43.94	47.61	45.7	39.01	44.39	53.57	51.02	49.01	50.16	50.32	44.61	47.4	42.51	47.44	44.7	47.83	45.17
		Cercidiphyllum japonicum 3	46.75	48.04	46.62	56.36	44.42	44.4	45	48.06	53.85	50.46	45.34	48.45	43.98	48.77	48.66	40.32	47.9	42.98	53.35	49.86	60.07	51.2	50.92	43.69	39.33	49.37	48.47	40.53	47.75	46.15	43.94	47.67	45.7	39.01	44.39	53.12	51.73	49.1	50.06	50.27	44.61	45.51	42.51	47.44	44.7	47.83	45.17
		Cercidiphyllum magnificum	46.75	48.04	46.74	56.36	43.43	44.4	45	48.06	52.93	50.46	45.31	48.45	43.98	48.77	48.66	40.32	47.9	42.98	53.35	49.86	60.38	51.2	50.92	45.65	40.27	49.37	48.47	40.53	47.75	46.15	43.94	47.67	45.7	40.42	44.39	52.64	51.73	49.1	50.07	50.27	44.61	45.51	42.51	47.44	44.7	47.83	45.17
Crassulaceae	Crassuloideae	Crassula alstonii	46.99	46.66	46.54	47.82	50.72	43.79	44.11	49.39	53.15	54.47	43.83	47.64	41.17	45.26	49.37	37.49	49.86	48.41	51.86	50.08	52.77	49.65	50.15	44.15	44.13	46.99	45.3	38.08	46.9	48.14	43.96	41.89	51.12	35.3	40.22	50.81	45.22	49.86	51.1	51.15	49.45	45.78	42.45	49.93	50.23	52.53	45.51
		Crassula columella	47	46.66	46.54	47.82	50.72	43.79	43.33	49.39	53.15	54.48	43.83	47.64	41.17	45.41	48.73	37.49	50.28	48.41	51.86	50.08	52.77	49.65	50.15	44.12	45.32	46.95	45.3	38.08	46.94	48.14	43.96	41.89	51.12	35.07	40.22	50.81	45.33	49.63	51.09	51.32	49.45	45.78	42.93	49.93	50.23	52.53	45.51
		Crassula dejecta	46.95	46.27	46.04	47.91	51.68	43.44	44.91	49.59	53.2	54.09	43.09	47.64	41.92	44.67	49.37	37.15	49.24	47.96	49.01	49.2	53.01	51.61	50.36	43.52	44.63	47	45.5	37.78	46.67	47.77	44.15	41.55	51.25	36.55	39.82	51.18	44.98	49.91	51.55	51.24	49.15	45.78	42.45	50.04	50.22	51.75	45.79
		Crassula deltoidea	51.04	47.87	45.17	49.99	50.18	44.08	44.56	57.62	50.12	54.77	43.2	47.87	53.89	44.96	50.85	39	52.39	42.78	56.78	50.19	49.5	53.14	47.85	45.88	44.9	49.2	49.45	38.29	45.54	48.27	41.58	43.73	48.32	38.33	38.53	53.64	48.11	50.06	48.95	51.47	48.86	47.75	44.53	46.27	52.51	49.87	46.56
		Crassula expansa subsp. fragilis	48.81	48.34	45.98	48.81	46.76	44.94	47.39	51.95	53.5	54.56	45.04	48.18	55.73	46.77	47.23	38.87	50.65	39.29	57.74	50.82	49.41	52.81	48.56	46.14	44.94	49.16	49.43	38.34	46.68	48.62	42.58	44.76	50.74	39.27	41.89	54.48	50.28	49.91	50.68	51.55	51.25	45.73	43.18	47.14	50.1	49.73	46.04
		Crassula mesembrianthemopsis	46.83	46.8	46.02	47.91	49.49	42.99	45.28	49.59	53	53.98	44.13	47.7	41.92	45.46	49.37	37.6	49.85	48.42	51.86	49.14	53.01	52.4	49.69	43.11	44.63	46.9	45.54	37.71	46.51	48.54	44.12	41.68	51.32	36.55	40.01	50.81	46.08	49.56	51.3	51.25	49.22	45.78	42.45	50.04	50.7	52.34	45.51
		Crassula mesembryanthoides	46.65	47.25	45.57	47.87	50.85	43.23	45.65	49.59	53.2	54.22	44.3	47.64	41.61	45.46	49.37	36.72	49.51	48.09	51.86	49.14	53.01	51.61	49.07	43.06	44.48	46.94	45.6	37.62	47.05	45.94	44.64	41.65	51.32	36.55	39.24	50.81	45.75	49.84	51.56	51.2	48.79	45.78	42.45	49.8	50.27	52.34	45.51
		Crassula perforata	46.97	45.96	45.98	44.96	51.53	42.84	44.77	49.05	52.51	54.49	44.8	47.64	41.71	45.25	51.17	36.71	49.21	47.46	51.86	49.14	53.01	51.61	49.77	42.15	45.32	46.83	45.6	38.46	46.86	47.59	44.05	42.38	50.76	36.65	39.82	50.48	43.64	50.16	51.2	51.1	49.22	45.71	42.45	50.36	49.62	52.13	45.51
		Crassula socialis	47.08	46.38	46.11	47.57	51.55	42.95	43.88	49.59	51.42	54.76	44.28	47.64	41.92	46.61	49.37	37.96	49.44	47.7	50.98	49.14	53.01	51.61	50.36	43.64	44.24	46.9	45.53	37.7	46.75	47.77	44.15	42.08	51.26	36.39	39.82	50.81	45.54	50.06	51.09	51.27	49.55	45.78	42.45	50.21	50.22	52.49	45.51
		Crassula tecta	46.83	46.8	46.02	47.91	49.49	42.99	45.28	49.59	53	53.98	44.13	47.7	41.92	45.46	49.37	37.6	49.85	48.42	51.86	49.14	53.01	52.4	49.69	43.55	44.63	46.9	45.54	37.71	46.51	48.54	44.12	41.68	51.32	36.55	40.01	50.81	46.27	49.58	51.3	51.25	49.22	45.78	42.45	50.04	50.7	52.34	45.51
		Crassula volkensii	49.79	48.5	46.64	50.46	47.15	45.42	46.11	50.98	52.91	55.08	44.15	48.42	54.72	47.31	49.91	39.45	50.85	42.21	57.74	49.08	49.36	54.47	48.68	46.55	45.71	49.12	49.89	38.27	46.78	49.07	42.19	44.75	49.71	36.84	41.74	54.48	50.58	50.68	50.83	51.75	51.75	45.73	43.83	48.43	50.43	49.34	46.04
	Kalanchoideae	Adromischus maculatus	49.3	45.69	44.54	47.52	49.79	45.51	43.65	52.58	53.07	51.65	45.04	47.17	45.18	47.44	46.33	36.8	45.44	43.36	53.61	52.1	54.66	48.03	49.11	46.47	40.23	51.1	48.08	37.73	45.59	46.55	43.11	45.73	52.52	37.26	40.06	51.84	48.86	49.71	50.64	50.2	49.55	45.48	41.81	47.36	47.77	49.37	44.58
		Cotyledon tomentosa 1	49.32	46	44.76	47.45	51.3	45.26	43.64	51.07	51.49	50.81	42.94	47.51	40.19	46.73	46.79	37.02	48.3	42.14	52.75	51.54	55.75	46.76	47.97	47.76	40.73	48.65	48.31	38.14	46.11	45.9	43.52	47.18	52.86	38.21	41.86	53.31	49.79	49.55	50.89	50.56	50.91	45.48	40.46	46.55	47.16	48.87	44.72
		Cotyledon tomentosa 2	49.32	46	44.76	47.45	51.3	45.26	43.64	51.07	51.49	50.81	42.94	47.51	40.19	46.73	46.79	37.02	48.3	42.14	52.75	51.54	55.75	46.76	47.97	47.76	40.73	48.65	48.31	38.14	46.11	45.9	43.52	47.18	52.86	38.21	41.86	53.31	49.79	49.55	50.89	50.56	50.91	45.48	40.46	46.55	47.16	48.87	44.72
		Kalanchoe blossfeldiana	49.4	45.89	44.93	47.7	48.18	45.25	41.55	46.77	54.32	49.67	44.95	46.52	39.58	45.15	53.4	37.94	47.31	43.51	51.35	51.99	53.43	47.98	48.06	45.48	39.59	48.14	48	36.87	45.21	45.81	42.9	46.38	51.91	37.88	40.41	51.55	49.28	49.16	50.47	50.07	44.55	45.52	39.61	45.77	49.52	48.96	44.8
		Kalanchoe daigremontiana 1	49.35	44.98	44.76	47.81	48.68	43.52	42.56	46.84	53.11	49.27	44.42	46.63	39.58	44.95	46.79	38.42	46.84	43.56	51.13	51.76	54.33	48.05	48.35	47.76	40.38	48.45	47.96	37.49	45.24	46.38	42.92	46.43	51.91	38.16	39.39	51.55	48.83	49.28	50.18	50.46	50.79	45.48	39.61	45.5	50.93	49.27	44.8
		Kalanchoe daigremontiana 2	49.15	44.98	44.76	47.81	48.68	43.52	42.23	46.84	53.11	49.27	44.42	46.63	39.58	44.95	46.79	38.42	46.84	43.56	51.13	51.7	54.33	48.05	48.35	47.76	40.38	48.36	47.96	37.49	45.24	46.38	42.92	46.43	51.91	38.16	39.39	51.55	48.83	49.28	50.18	50.46	50.79	45.48	39.61	45.5	50.93	49.27	44.8
		Kalanchoe delagoensis	49.15	45.18	44.76	47.81	48.68	43.71	42.28	46.84	53.11	49.12	44.42	46.63	39.58	44.95	46.79	38.42	46.84	43.56	51.13	51.69	54.33	48.16	48.59	47.76	40.38	48.35	47.9	37.49	45.24	46.51	42.92	46.23	51.91	38.16	39.39	51.55	48.83	49.28	50.18	50.52	50.79	45.48	39.61	45.5	51.64	48.87	44.8
		Kalanchoe fedtschenkoi	49.36	45.02	44.76	47.81	48.27	43.71	42.59	46.84	53.11	49.68	44.42	47.9	39.58	44.95	47.26	38.7	46.67	43.56	51.13	51.69	53.94	48.16	48.79	48.58	40.38	48.35	47.97	37.49	45.24	46.87	42.92	46.16	51.91	38.16	39.39	51.09	48.83	49.38	50.08	50.44	50.79	45.48	39.61	45.5	50.37	48.87	44.8
		Kalanchoe longiflora	49.13	45.12	45.09	47.7	50.27	43.67	42.14	46.94	53.11	49.28	44.79	46.78	39.58	45.07	46.79	38.01	47.28	46.7	51.92	51.5	52.5	48.46	48.79	48.17	40.38	48.62	47.7	37.59	45.55	45.99	42.77	46.61	51.91	38.16	40.03	51.79	48.63	49.35	50.59	50.57	50.44	45.48	39.61	45.34	51.98	49.31	44.8
		Kalanchoe tomentosa	48.89	45.53	45.22	47.48	50.09	45.59	43.34	47.14	52.73	50.01	44.34	47.23	39.58	46.01	45.8	38.13	46.77	42.32	50.84	52.84	55.04	47.6	49.68	46.6	41.51	48.45	48.15	37.22	45.67	46.01	42.98	47.13	52.86	37.45	40.97	51.3	49.35	48.77	50.19	50.15	50.27	45.01	40.54	44.9	48.14	49.24	44.58
	Sempervivoideae	Aeonium arboreum 1	51.12	47.65	45.51	49.21	45.58	46.27	48.09	49.14	51.85	51.23	45	46.96	42.04	48.7	49.23	40.11	48.41	49.08	48.16	51.42	49.59	48.14	48.13	48.27	38.86	48.76	46.41	36.96	45.08	47.32	44.33	44.88	51.4	38.75	41.11	50.21	46.79	50.26	50.64	51.86	48.64	45.88	42.27	46.93	50.13	51.38	44.58
		Aeonium arboreum 2	51.12	47.65	45.51	49.21	45.58	46.27	48.09	49.14	51.38	51.23	45	46.96	42.04	48.7	49.23	40.11	48.41	49.08	48.16	51.42	49.59	48.14	48.13	51.29	39.59	48.76	46.41	36.96	45.08	47.32	44.33	44.88	51.4	38.75	41.11	50.21	46.79	50.26	50.64	51.83	48.64	45.94	42.27	46.93	50.13	51.38	44.58
		Aeonium balsamiferum	51.12	47.65	45.51	49.21	45.58	46.27	48.09	49.14	51.85	51.23	45	46.96	42.04	48.7	49.23	40.11	48.41	49.08	48.16	51.42	49.59	48.14	48.13	48.27	38.86	48.76	46.41	36.96	45.08	47.32	44.33	44.88	51.4	38.75	41.11	50.21	46.74	50.26	50.64	51.86	48.64	45.88	42.27	46.93	50.13	51.38	44.58
		Aeonium decorum	51	47.48	45.4	49.21	44.99	46.6	47.97	49.14	52.58	51.66	45.01	46.96	42.04	48.78	49.23	41.59	47.71	49.04	48.16	51.42	49.59	49.13	48.34	48.27	38.86	48.76	46.46	36.96	45.31	47.32	44.63	45.22	51.4	38.75	41.11	50.21	46.71	50.16	50.89	51.84	48.64	45.88	41.17	46.66	50.13	51.38	44.58
		Aeonium diplocyclum	49.93	47.79	45.65	49.21	44.99	45.64	48.3	49.14	51.87	51.18	44.99	46.96	42.04	48.69	46.33	40.1	47.49	49.04	48.15	51.78	49.59	48.14	47.87	48.27	38.86	48.42	46.75	36.96	45.27	47	44.53	44.84	50.02	38.75	42.73	50.21	47.11	50.23	51.02	51.66	48.64	45.88	42.27	46.93	49.83	50.67	44.58
		Aeonium dodrantale	51.17	47.72	45.72	49.21	44.99	46.27	48.09	49.14	51.85	51.5	44.65	46.96	42.04	48.24	49.23	40.05	47.44	48.78	47.45	51.44	50.01	50.17	48.13	48.27	39.46	48.61	46.34	36.96	45.15	47	44.06	44.88	50.31	38.67	41.67	50.21	47.18	50.23	51.23	51.74	48.4	45.88	42.27	46.93	49.83	51.38	44.58
		Aeonium nobile	51	47.48	45.4	49.21	44.99	46.6	47.97	49.14	52.58	51.66	45.01	46.96	42.04	48.78	49.23	41.59	47.71	49.04	48.16	51.42	49.59	49.13	48.34	48.27	38.86	49.03	46.46	36.96	45.31	47.24	44.63	45.22	51.4	38.75	41.11	50.21	46.71	50.2	50.89	51.87	48.64	45.88	41.17	46.77	50.13	51.38	44.58
		Aeonium saundersii	50.43	47.65	45.4	49.21	44.99	46.03	48.3	48.89	51.85	51.51	45.08	46.96	42.04	48.87	49.23	40.05	47.59	48.78	48.38	51.42	49.59	48.95	48.13	48.27	37.55	48.89	46.46	36.96	45.28	47.39	44.18	44.91	50.31	38.75	41.11	50.21	46.58	50.22	50.89	51.89	49.23	45.88	42.27	46.93	49.94	51.38	44.58
		Aeonium tabuliforme	51.07	47.65	45.49	49.21	44.99	46.27	48.01	49.14	52.58	51.37	45.1	46.96	42.07	48.78	49.23	40.05	47.54	49.16	48.16	51.42	49.59	49.13	48.13	48.27	38.86	48.69	46.46	36.96	45.2	49.59	44.7	45.22	51.4	38.75	41.45	50.21	46.52	50.19	50.95	51.89	48.64	45.88	40.89	46.18	50.13	51.44	44.58
		Aeonium undulatum	51.12	47.65	45.51	49.21	45.58	46.27	48.09	48.87	51.85	51.21	45	46.96	42.04	48.7	49.23	40.11	47.59	49.08	48.16	51.42	49.59	48.14	48.13	48.27	38.86	48.76	46.41	36.96	45.22	47.32	44.33	44.88	51.4	38.75	41.11	50.21	46.79	50.26	50.8	51.8	48.64	45.88	42.27	46.93	50.13	51.38	44.58
		Echeveria lilacina	52.74	46.79	46.13	53.69	50.69	44.65	46.68	49.41	51.59	49.48	46.13	46.95	46.22	46.52	56.27	37.69	48.31	44.41	46.69	53.95	49.13	47.09	47.57	46.52	44.4	49.03	48.54	38.39	46.26	44.86	43.78	44.96	52.38	38.7	37.97	51.82	47.49	50.34	51.78	50.79	47.46	45.39	44.41	46.32	47.98	51.04	44.52
		Graptopetalum amethystinum	52.22	46.79	45.55	54.56	51.38	44.9	46.5	48.57	50.68	48.67	45.66	47.33	45.63	46.78	56.27	37.69	48.04	44.41	46.69	53.95	49.8	47.45	48.23	47.98	44.98	48.72	48.42	38.46	46.47	45.21	43.51	44.67	53.25	39.94	37.73	51.82	47.74	50.82	51.95	50.94	47.88	45.32	43.36	46.17	47.89	51.66	44.52
		Hylotelephium erythrostictum	50.07	46.23	47.34	45.85	47.55	44.98	44.11	50.42	51.81	53.45	42.66	47.19	43.85	45.18	45.16	40.05	47.41	47.2	52.24	53.4	50.76	51.88	49.27	45.07	41.52	48.05	48.58	38.13	46.5	45.12	44.4	45.73	50.53	42.79	37.75	51.78	51.14	49.35	50.12	51.33	49.39	45.6	39.49	47.71	46.29	47.66	44.8
		Hylotelephium ewersii	49.7	46.5	45.49	47.72	50.32	38.5	41.52	50.82	54.54	50.23	44.73	47.09	44.3	45.51	49.21	36.91	47.25	45.22	53.74	52.61	52.35	49.28	49.31	46.44	41.02	47.61	48.35	37.92	46.03	46.94	43.89	44.72	49.88	38.35	40.08	51.5	49.09	50	50.5	50.82	49.37	45.6	38.98	44.76	51.26	49.47	44.8
		Hylotelephium verticillatum	48.9	46.71	45.26	47.72	49.93	38.5	41.99	50.82	54.72	50.34	44.97	47.16	44.3	45.21	49.21	36.91	47.19	45.34	53.44	52.61	51.34	48.86	49.21	44.57	40.45	47.61	48.35	37.63	45.9	47.46	43.89	44.92	49.88	38.35	40.27	51.5	49.64	50.03	50.5	50.95	49.1	45.67	38.98	45.53	50.99	49.64	44.8
		Hylotelephium viviparum	49.8	46.75	45.31	47.72	50.39	38.5	41.89	50.74	54.72	50.03	44.97	47.09	41.04	45.08	49.21	36.91	47.19	46.04	53.74	52.17	51.34	48.86	49.21	44.57	40.67	47.57	48.35	37.96	45.8	47.46	43.89	44.92	49.88	38.72	40.08	51.5	49.54	50	50.69	50.8	49.37	45.67	38.11	44.91	51.26	49.44	44.8
		Meterostachys sikokianus	50.33	46.82	44.82	47.4	50.61	39.04	43.26	50.85	54.04	49.04	46.1	47.1	44.32	45.76	50.6	36.65	46.44	45.24	48.8	53.43	52.56	48.89	48.19	47	41.41	47.94	48.27	38.06	45.37	48.06	44.32	45.07	49.71	37.83	42.39	51.63	48.51	49.76	50.94	50.42	52.6	43.39	38.98	45.8	51.01	48.35	44.8
		Monanthes anagensis	50.38	48.25	45.3	48.7	45.95	46.47	48.91	49.17	52.01	52.93	45.74	47.27	44.07	48.16	49.23	39.37	48.03	49.09	48.58	51.41	50.01	48.56	46.49	49.11	38.53	48.3	46.5	37.19	45.35	47.23	44.48	44.54	48.27	38.33	40.11	49.82	48.14	49.67	50.29	51.54	47.44	43.56	41.88	47.45	49.37	50.92	44.58
		Monanthes brachycaulos	50.42	48.32	45.3	48.7	45.95	45.62	48.09	49.17	52.01	52.93	45.74	47.27	44.07	48.35	49.23	39.37	48.14	48.82	48.58	49.79	50.01	48.56	46.49	49.11	38.53	48.29	46.45	37.19	45.48	47.16	44.5	44.54	48.27	38.33	40.11	49.82	48.02	49.67	50.29	51.59	46.94	43.56	41.88	47.45	49.55	51.22	44.58
		Monanthes muralis	50.39	48.32	45.3	48.7	45.57	46.14	48.91	49.08	52.01	52.36	45.74	47.27	44.07	48.35	48.7	39.37	48.14	49.79	48.58	50.94	50.01	47.88	47.17	49.11	38.53	48.25	46.61	37.19	45.21	47.43	44.41	44.54	48.27	38.33	41.54	49.82	47.94	49.67	50.37	51.43	46.94	45.88	41.88	46.53	49.55	51.22	44.58
		Monanthes polyphylla	49.97	48.17	44.82	49.21	46.15	45.7	49.88	48.89	52.01	50.67	45.38	47.12	47.87	48.78	45.73	40.24	48.04	50.92	49.17	50.67	50.24	48.01	47.25	48.81	38.59	48.55	46.62	36.96	45.26	47.09	44.21	44.63	50.09	39.01	42.3	49.61	46.94	50.04	50.42	51.86	48.16	45.88	42.27	46.24	49.55	51.47	44.58
		Orostachys chongsunensis	49.61	47.07	45.43	47.87	48.57	38.99	40.87	51.77	54.04	50.69	45.58	46.93	44.04	45.76	52.68	36.91	47.49	45.79	52.63	53	52.94	47.66	49.47	46.89	42.22	47.69	48.16	37.5	45.89	46.89	44.08	45.03	50.02	38.35	40.08	51.5	49.08	49.95	50.47	50.81	48.13	45.6	39.31	44.73	48.34	48.65	44.8
		Orostachys fimbriata	49.8	47.06	45.14	47.4	44.24	39.25	42.03	51.45	54.04	51.23	43.9	48.1	44.53	46.16	48.46	36.86	46.54	44.04	51.47	50.76	52.27	48.28	49.51	47.26	42.26	47.66	49.17	37.92	45.55	47.97	44.09	44.78	46.98	37.65	41.68	50.64	48.11	49.51	51.15	50.49	54.64	43.39	38.71	46.4	49.63	48.52	45.17
		Orostachys iwarenge 1	49.37	47.07	44.82	47.87	48.57	38.99	40.87	51.77	54.04	50.69	45.46	46.93	43.22	45.76	52.68	36.98	47.28	45.79	52.63	53	52.94	47.6	49.47	46.89	41.54	47.69	48.13	37.5	45.89	46.89	44.08	45.03	50.02	38.35	40.08	51.5	48.36	49.91	50.47	50.8	48.13	45.6	39.31	45.04	49.05	48.65	44.8
		Orostachys iwarenge 2	49.74	47	44.82	47.87	48.57	38.99	40.97	51.32	54.04	50.89	44.78	47.09	44.29	45.88	49.21	36.91	47.49	45.79	52.63	53	52.94	47.6	49.47	46.89	41.54	47.53	48.25	37.54	45.89	47.16	43.8	45.03	48.93	38.35	40.08	51.5	48.89	50.05	50.45	50.9	47.78	44.34	38.98	45.04	48.58	48.77	44.8
		Orostachys japonica 1	50.68	47.08	44.84	47.53	50.78	39.2	42.79	51.57	54.04	50.58	43.27	47.02	44.53	45.24	50.3	36.97	46.57	44.1	52.14	51.41	52.56	49.64	48.68	46.68	42.48	47.49	48.63	38.96	45.18	48.08	44.2	44.83	49.09	38.56	42.04	51.68	48.39	49.74	51.18	50.32	54.07	43.39	40.18	46.27	50.16	48.36	44.8
		Orostachys japonica 2	50.42	46.65	44.54	47.53	50.38	39.2	41.7	51.08	54.04	50.4	43.97	47.02	41.65	45.88	50.5	36.81	46.35	44.1	51.54	51.09	52.49	49.88	49.1	46.98	42.22	47.65	48.73	38.49	45.5	48.08	44.09	44.83	48.93	37.2	42.04	51.42	47.82	49.79	51.15	50.39	53.92	43.39	39.72	46.07	49.46	48.68	44.8
		Orostachys latielliptica	50.5	46.53	44.48	47.53	50.38	39.12	43.68	51.32	53.42	50.61	43.16	47.02	41.2	45.05	52.7	39.1	46.24	44.1	51.41	51.41	52.56	51.37	48.84	47.02	42.04	47.5	48.71	39.3	45.42	47.96	44.09	44.94	49.09	39.11	42.04	51.5	49.12	49.95	51.47	50.41	54.07	43.39	38.98	46.48	49.83	48.36	44.8
		Orostachys malacophylla	49.59	47.07	44.48	47.87	48.57	38.99	41.2	51.77	54.04	50.69	45.46	46.93	44.04	45.76	52.68	36.91	47.49	45.79	52.63	53	53.02	47.6	49.47	46.89	41.54	47.69	48.12	37.5	45.91	46.89	44.08	45.03	50.02	38.35	40.08	51.5	48.79	49.91	50.47	50.84	48.13	45.6	39.31	45.04	49.22	48.65	44.8
		Orostachys malacophylla var. ramosa	49.35	47.07	45.18	47.99	48.57	38.99	40.87	51.77	54.04	50.71	45.34	46.93	44.04	45.75	52.68	36.91	47.49	45.79	52.63	53	52.14	47.6	49.47	46.91	41.54	47.69	48.12	37.44	45.89	46.62	44.08	45.03	50.02	38.35	40.08	51.5	48.79	49.87	50.47	50.81	48.13	45.6	39.31	44.73	49.25	48.65	44.8
		Orostachys margaritifolia	50.38	47.22	44.59	47.53	50.38	39.09	42.3	51.97	54.04	50.58	43.23	47.02	44.53	45.19	50.3	36.6	46.67	43.86	52.14	51.41	52.56	50.08	48.95	46.64	42.48	47.4	48.63	38.77	45.42	48.27	44.07	44.83	48.96	39.11	42.04	51.63	48.36	49.66	51.34	50.29	54.07	43.39	38.98	46.07	49.34	48.36	44.8
		Orostachys minuta	50.68	47.1	44.37	47.53	50.38	39.01	42.42	51.27	54.04	50.58	43.22	47.02	44.53	45.05	50.3	36.97	47.22	44.23	52.14	51.41	52.56	49.88	48.95	46.68	41.71	47.31	48.55	38.92	45.11	48.08	44.2	44.83	49.09	39.11	42.81	51.5	48.36	49.74	51.34	50.33	54.07	43.39	38.98	46.07	49.46	48.36	44.8
		Pachyphytum compactum	52.34	46.81	46.05	53.46	50.79	44.82	43.88	49.2	51.15	49.66	45.66	47.33	46.22	46.57	50.09	37.69	48.19	44.16	46.69	53.95	49.8	47.27	46.76	47.98	44.98	48.72	48.43	38.11	46.27	44.88	43.47	44.96	52.86	38.11	37.73	51.82	47.82	50.17	51.75	50.7	47.46	45.32	44.41	45.85	48.93	51.04	44.52
		Pachyphytum longifolium	51.7	46.79	46.2	53.69	50.03	44.82	44.27	49.73	51.34	49.36	45.66	47.37	45.49	46.45	57.01	37.69	48.08	44.57	46.69	53.96	49.8	47.78	48.17	46.26	45.65	48.7	48.47	38.51	46.24	44.88	43.6	44.96	51.91	39.61	37.73	51.82	47.62	50.3	51.97	50.96	47.46	45.32	45.42	45.85	49.02	51.04	44.52
		Phedimus aizoon 1	50.19	46.38	47.34	45.85	47.55	44.98	43.42	49.98	51.81	53.43	42.95	47.19	43.48	45.19	45.16	40.54	47.06	47.2	52.24	53.4	50.76	51.88	48.93	44.99	42.22	48.04	48.55	38.35	46.43	44.91	44.49	45.73	50.53	41.86	38.99	51.78	51.34	49.46	50.4	51.34	49.39	45.6	39.49	47.71	44.79	47.66	44.8
		Phedimus aizoon 2	50.05	46.1	47.24	45.85	47.55	44.98	43.77	50.42	52.48	53.53	42.6	47.19	43.85	45.18	45.16	40.05	47.35	47.2	52.5	53.4	50.15	51.88	49.34	43.16	40.51	48.04	48.58	38.35	46.48	45.12	44.4	45.69	50.53	42.53	37.75	51.78	50.85	49.3	50.12	51.34	49.39	45.67	39.49	47.71	46.29	47.66	44.8
		Phedimus aizoon 3	49.62	46.23	47.34	46.78	47.55	44.98	43.77	50.42	52.48	53.17	42.77	47.19	43.85	45.18	45.16	40.05	47.06	48.18	52.24	53.4	50.15	52.37	48.82	43.16	40.59	48.02	48.64	38.18	46.48	45.12	44.59	45.73	50.53	42.79	37.75	51.78	50.85	49.31	50.04	51.33	49.39	45.67	39.49	47.58	46.29	47.66	44.8
		Phedimus aizoon var. floribundus	50.19	46.11	47.36	46.08	47.55	44.98	43.66	50.42	52.48	53.54	42.67	47.19	43.85	45.19	46.09	39.81	47.06	46.67	52.24	53.4	50.15	52.81	49.24	43.16	40.66	48.12	48.54	38.35	46.48	45.06	44.4	45.73	50.53	42.79	38.11	51.78	50.85	49.32	50.41	51.35	49.39	45.85	39.49	47.71	46.78	47.66	44.8
		Phedimus ellacombeanus 1	49.8	46.49	47.38	45.55	47.77	44.84	43.77	51.27	53.12	52.6	42.67	47.57	42.71	45.08	45.16	39.48	47.49	47.2	52.46	53.29	50.15	51.88	49.35	43.16	39.79	48.07	48.37	38.18	46.72	45.06	44.28	46.04	50.53	41.65	37.74	51.78	50.45	49.15	50.05	51.23	49.39	44.98	39.49	47.53	47.18	47.46	44.8
		Phedimus ellacombeanus 2	50.07	46.26	47.34	45.85	47.55	44.98	43.77	50.41	52.48	53.68	42.67	47.11	43.85	45.44	45.16	40.05	47.06	47.2	52.24	53.4	50.15	51.88	49.63	43.16	40.66	48.04	48.49	38.18	46.51	45.12	44.4	45.73	50.53	42.79	37.75	51.78	51.05	49.35	50.12	51.48	49.39	45.67	39.54	47.71	46.29	47.66	44.8
		Phedimus ellacombeanus 3	50.07	46.26	47.34	45.85	47.55	44.98	43.63	50.42	52.48	53.43	42.67	47.11	43.85	45.28	45.85	40.05	47.06	47.07	52.24	53.4	50.15	51.88	49.27	43.16	40.66	48.04	48.52	38.35	46.51	45.12	44.4	45.73	50.53	42.79	37.75	51.78	51.15	49.35	50.12	51.54	49.39	45.67	39.54	47.71	46.29	47.66	44.8
		Phedimus kamtschaticus 1	49.9	46.23	47.34	45.85	41.25	44.98	44.37	50.48	52.05	53.59	42.52	48.31	43.85	45.3	45.16	39.81	47.06	47.2	52.24	53.4	50.45	51.88	49.94	43.16	41.97	48.01	48.52	38.75	46.48	45.33	44.47	45.73	50.53	42.79	37.75	51.78	51.78	49.34	50.34	51.24	49.39	45.67	39.49	47.71	46.32	47.66	44.8
		Phedimus kamtschaticus 2	49.83	46.49	47.38	45.55	47.77	44.84	43.77	51.27	53.12	52.6	42.67	47.57	42.71	45.08	45.16	39.48	47.49	47.2	52.46	53.07	50.15	51.88	49.35	43.16	39.79	47.88	48.37	38.18	46.77	45.06	44.28	46.04	50.53	41.65	37.74	51.78	50.45	49.15	50.05	51.25	49.39	44.98	39.49	47.53	47.18	47.46	44.8
		Phedimus latiovalifolius	50.14	46.23	47.34	45.85	47.55	44.98	43.77	50.42	52.48	53.56	42.73	47.19	43.85	45.35	45.16	40.05	47.45	47.2	52.24	53.4	50.15	51.88	49.2	43.16	40.59	48.04	48.58	38.35	46.43	44.97	44.4	45.73	50.53	42.79	37.75	51.78	50.86	49.35	50.12	51.28	49.39	45.67	39.49	47.6	47.12	47.66	44.8
		Phedimus litoralis	50.05	46.1	47.24	45.85	47.55	44.98	43.77	50.42	52.48	53.53	42.6	47.07	43.85	45.18	45.16	40.05	47.89	47.2	52.5	53.4	50.15	51.88	49.34	43.16	40.51	48.04	48.58	38.35	46.48	45.12	44.4	45.69	50.53	42.53	37.75	51.78	50.85	49.3	50.12	51.34	49.39	45.67	39.49	47.71	46.29	47.66	44.8
		Phedimus middendorffianus 1	49.98	46.07	47.34	46.82	47.55	44.98	43.6	50.89	52.48	53.56	42.67	47.11	43.85	44.6	45.16	40.05	46.94	46.3	51.54	53.06	50.15	51.88	49.27	43.16	40.66	48.14	48.52	38.53	46.72	45.12	44.4	45.73	50.53	42.79	37.75	51.78	51.9	49.31	50.12	51.5	48.74	45.67	39.49	47.71	46.29	47.66	44.8
		Phedimus middendorffianus 2	49.55	46.23	47.4	45.85	47.84	44.98	43.77	50.35	52.48	53.5	42.55	47.11	43.85	45.38	45.16	40.05	46.75	47.2	51.91	53.4	50.15	51.17	49.27	43.16	40.66	48.08	48.52	38.35	46.47	45.22	44.4	45.92	50.53	42.79	37.75	51.97	51.15	49.39	50.12	51.44	49.39	45.67	39.49	47.93	46.44	47.84	44.8
		Phedimus odontophyllus	47.89	45.53	46.75	46.7	50.79	45.16	43.33	52.4	48.5	51.99	45.8	47.11	43.93	45.31	41.93	39.28	45.93	45.38	54.25	52.82	53.8	49.38	46.14	43.56	44.23	48.8	47.83	38.7	46.67	45.57	44.52	45.84	50.36	37.62	38.28	52.09	49.45	48.86	50.41	50.81	54.94	45.22	45.62	48.89	42.64	50.38	44.8
		Phedimus selskianus	49.6	46.1	47.34	45.85	47.55	44.98	43.91	50.42	52.48	53.53	42.6	47.19	43.85	45.18	45.16	40.05	47.35	47.46	52.5	53.4	50.15	51.88	49.34	43.16	40.51	48.04	48.58	38.35	46.48	45.12	44.4	45.69	50.53	42.53	37.75	51.78	50.85	49.3	50.12	51.34	49.39	45.67	39.49	47.71	46.29	47.66	44.8
		Phedimus sikokianus	50.05	45.79	47.3	45.85	47.42	44.84	43.42	52.91	52.11	52.78	42.8	47.22	40.31	45.6	45.16	37.52	47.27	47.98	52.24	53.57	51.88	50.37	49.68	43.16	40.18	47.94	48.42	38.18	46.45	45.19	44.24	46.21	50.53	39.73	37.74	51.78	50.69	49.58	50.24	50.86	49.39	45.67	39.2	47.6	46.94	46.71	44.8
		Phedimus spurius	49.56	45.83	47.16	46.69	48.68	45.27	45.07	52.92	53.99	51.91	44.32	47.51	43.02	46.16	47.34	40.42	45.63	48.09	50.43	53.07	46.48	47.9	48.99	42.85	41.9	47.33	48.35	39.44	47.51	45.28	45.45	45.27	55.21	36.79	37.35	51.84	49.93	49.02	50.43	51.23	54.01	46.03	39.49	47.01	45.89	50.85	44.55
		Phedimus takesimense 1	49.91	46.23	47.39	45.85	41.25	44.98	43.56	49.17	51.81	53.78	42.36	47.19	42.2	45.18	45.16	41.42	47.06	47.2	52.24	53.4	50.45	51.88	49.34	43.16	41.97	48.04	48.58	38.35	46.44	45.12	44.4	45.73	50.53	43.05	37.75	52.07	50.61	49.48	50.12	51.22	49.39	45.67	39.49	47.71	46.32	47.66	44.8
		Phedimus takesimense 2	50.07	46.12	47.34	45.85	41.25	44.98	43.77	49.17	51.81	53.78	42.52	47.19	42.2	45.18	45.16	41.42	47.06	47.2	52.24	53.4	50.45	51.88	49.34	43.16	41.97	48.04	48.58	38.35	46.48	45.12	44.4	45.73	50.53	42.79	37.75	51.78	50.61	49.4	50.12	51.2	49.39	45.67	39.49	48.26	46.32	47.66	44.8
		Phedimus takesimense 3	50.07	46.23	47.34	45.85	41.25	44.98	43.77	49.17	51.81	53.78	42.52	47.19	42.2	45.18	45.16	41.42	47.06	47.2	52.24	53.4	50.45	51.88	49.62	43.16	41.97	48.04	48.58	38.35	46.48	45.12	44.4	45.73	50.53	42.79	37.75	51.78	50.61	49.35	50.07	51.2	49.39	45.67	39.49	47.71	46.32	47.66	44.8
		Phedimus takesimense 4	50.07	46.23	47.34	45.85	41.25	44.98	43.77	49.17	51.81	53.78	42.36	47.19	42.2	45.18	45.16	41.42	47.06	47.2	52.24	53.4	50.45	51.88	49.34	43.16	41.97	48.04	48.58	38.35	46.48	45.12	44.4	45.73	50.53	42.79	37.75	51.78	50.93	49.35	50.12	51.2	49.39	45.67	39.49	47.71	46.32	47.66	44.8
		Phedimus yangshanicus	47.89	45.53	46.75	46.7	50.79	45.16	43.33	52.4	48.5	51.99	45.85	47.11	43.93	45.31	41.93	39.28	45.93	45.38	54.25	52.82	53.8	49.38	46.14	43.56	44.23	48.8	47.83	38.7	46.67	45.57	44.52	45.84	50.36	37.62	38.28	52.09	49.45	48.86	50.26	50.81	54.94	45.28	45.62	48.89	42.64	50.38	44.8
		Phedimus zokuriensis	50.07	46.26	47.34	45.85	47.55	45.01	43.77	50.42	52.48	53.49	42.67	47.11	43.85	45.28	45.16	40.05	47.04	47.2	52.24	53.4	50.15	51.79	49.17	43.16	40.66	48.04	48.52	38.69	46.51	45.12	44.4	45.73	50.53	42.79	37.75	51.78	51.01	49.35	50.12	51.47	49.39	45.67	39.54	47.71	46.29	47.66	44.8
		Rhodiola bupleuroides 1	49.91	46.05	45.04	49.46	48.6	45.16	43.1	53.98	52.4	51.23	42.8	47.15	41.36	46.89	46.79	38.66	46.61	42.23	50.22	53.2	51.95	48.46	47.61	44.06	40.26	48.25	48.17	37.19	46.62	47.47	42.94	45.61	52.86	35.32	38.93	52.21	49.83	49.07	50.49	50.6	49.92	45.6	39.49	46.68	48.47	48.27	45.1
		Rhodiola bupleuroides 2	50.57	45.82	45.49	48.93	49.05	44.98	43.22	51.72	53.3	52.07	42.53	47.26	40.3	47.67	47.16	38.44	46.61	42.23	50.22	53.15	51.95	48.46	47.93	44.32	40.26	48.28	48.22	37.6	46.47	47.25	42.98	45.7	52.86	36.28	38.09	52.21	49.46	48.94	50.74	50.41	49.92	45.67	39.49	46.14	46.99	48.44	45.1
		Rhodiola bupleuroides 3	49.78	45.82	45.04	46.38	50.47	45.16	43	51.12	53.16	51.75	42.6	47.15	42.79	47.67	47.01	38.8	46.61	42.23	50.22	53.2	51.95	48.46	47.93	44.32	40.26	48.28	48.22	37.59	46.94	47.25	42.71	45.7	50.45	36.28	37.06	52.21	50.17	49.03	50.72	50.31	49.92	45.67	39.49	46.68	47.45	48.44	45.1
		Rhodiola calliantha	50.4	46.11	45.04	49.6	49.05	45.16	42.97	54.1	52.4	51.25	43.22	47.28	42.79	47.16	48.49	38.44	46.95	42.75	50.22	53.2	51.95	47.37	47.93	44.06	40.26	48.22	48.1	37.55	46.43	47.09	42.94	45.6	52.86	35.42	38.32	52.21	49.72	48.99	50.74	50.7	49.92	45.6	39.49	46.68	48.84	48.44	45.1
		Rhodiola crenulata 1	49.31	45.82	45.24	49.46	49.65	45.16	45.64	51.79	52.75	51.4	42.89	47.15	42.79	47.46	46.79	39.85	46.45	41.99	50.04	53.2	52.28	48.46	47.82	44.32	40.26	48.41	48.17	37.92	46.83	46.54	42.92	45.61	52.86	36.09	38.86	52.21	49.78	49.29	50.59	50.46	49.9	45.67	39.63	46.83	47.46	48.67	45.1
		Rhodiola crenulata 2	50.26	45.82	45.24	49.46	49.65	45.16	43.5	51.79	52.4	51.54	43.11	47.15	42.79	47.46	46.79	39.85	46.41	41.99	50.04	53.2	52.28	48.46	47.8	44.32	40.26	48.38	48.17	37.92	46.83	46.54	42.92	45.61	52.86	36.09	39.27	52.21	49.63	49.1	50.57	50.47	48.8	45.6	39.63	46.91	47.46	48.67	45.1
		Rhodiola crenulata 3	50.26	45.82	45.24	49.46	49.65	45.07	43.63	51.79	52.4	51.6	43.11	47.15	42.79	47.46	46.79	39.85	46.41	41.99	50.04	53.2	52.28	48.46	47.8	44.32	40.26	48.38	48.17	37.92	46.83	46.54	42.92	45.61	52.86	36.09	39.11	52.21	49.63	49.06	50.57	50.54	48.8	45.6	39.63	46.91	46.85	48.67	45.1
		Rhodiola crenulata 4	50.26	45.82	45.24	49.46	42.65	45.07	43.63	51.79	52.4	51.6	43.11	47.15	42.79	47.46	46.79	39.85	46.41	41.99	50.04	53.2	51.94	48.46	47.8	42.38	39.45	48.38	48.17	37.92	46.83	46.54	42.92	45.61	52.86	36.09	38.86	52.21	49.63	49.06	50.49	50.54	48.8	45.67	39.63	46.91	46.85	48.67	45.1
		Rhodiola dumulosa 1	50.72	45.76	44.92	49.6	48.74	45.12	43.93	51.36	52.82	51.85	42.6	47.15	43.56	47.12	48.49	38.73	47.08	45.09	51.57	53.13	52.28	48.7	49.12	44.81	40.26	48	48	37.94	46.72	46.64	43.41	45.26	52.86	35.42	38.77	52.21	48.81	49.43	50.78	50.75	51.09	45.97	39.28	46.75	47.3	47.88	45.2
		Rhodiola dumulosa 2	49.7	45.87	45.01	49.6	49.65	44.82	43.76	51.79	52.61	52.3	42.83	47.15	42.79	47.58	48.49	39.51	46.8	42.14	49.86	53.2	51.29	48.35	48.08	42.96	39.59	48.25	47.92	37.5	46.8	46.54	42.92	45.47	52.86	35.32	39.9	52.21	48.62	49.56	50.7	50.66	49.92	45.67	39.49	46.91	47.99	48.67	45.1
		Rhodiola fastigiata	50.26	45.93	45.24	49.46	49.65	45.16	43.64	51.79	52.4	51.54	43.11	47.15	42.79	47.46	46.79	39.85	46.76	41.99	50.04	53.2	52.28	48.46	47.8	44.32	40.26	48.38	48.17	37.92	46.83	46.54	42.92	45.61	52.86	35.13	39.11	52.27	49.63	49.1	50.47	50.48	48.8	45.6	39.63	46.91	47.25	48.67	45.1
		Rhodiola gelida	49.61	45.82	45.04	49.6	49.59	45.16	43.64	51.61	50.93	51.72	42.82	47.15	42.79	47.45	46.79	38.33	46.3	42.12	50.04	52.71	52.28	48.49	48.07	44.32	40.26	48.32	47.94	37.02	46.72	46.54	42.92	45.29	52.86	36.28	38.09	52.21	49.77	49.58	50.79	50.3	49.78	45.67	39.49	47.52	47.06	48.67	45.1
		Rhodiola henryi 1	50.09	46.47	45.04	49.6	48.84	44.96	42.65	54.47	52.4	51.61	43.02	47.24	42.79	47.32	46.79	37.72	46.43	40.96	50.95	53.2	52.28	48.15	48.27	44.32	40.04	48.24	48.41	37.57	46.42	46.71	42.98	45.94	52.86	37.23	39.58	52.21	49.64	49.2	50.45	50.79	48.33	45.6	39.12	47.25	47.46	48.67	45.1
		Rhodiola henryi 2	50.34	46.49	45.01	49.6	49.34	44.94	43.03	54.35	52.4	51.66	42.53	47.24	42.79	47.32	46.75	38.91	46.43	42.23	50.95	53.2	52.28	48.15	48.91	44.32	40.26	48.24	48.36	37.36	46.31	46.54	43	46.07	52.86	36.28	38.54	52.21	49.52	49.4	50.5	50.79	50.32	45.67	39.12	47.65	46.05	48.67	45.1
		Rhodiola himalensis 1	50.74	45.82	45.01	49.6	49.65	44.82	43.76	51.79	51.95	52.29	42.72	47.15	42.79	47.76	48.49	39.51	46.8	42.14	49.86	53.2	51.96	48.35	48.08	44.93	40.41	48.25	47.99	37.33	48.26	46.54	42.92	45.47	52.86	35.32	40.19	52.21	48.73	49.56	50.7	50.74	49.92	45.6	39.49	46.91	47.99	48.67	45.1
		Rhodiola himalensis 2	49.7	45.82	45.01	49.6	49.65	45.21	44.07	51.79	52.61	52.16	42.78	47.15	42.79	47.76	51.65	39.51	46.99	42.14	49.86	53.2	51.29	48.35	48.08	42.96	39.59	48.25	47.75	37.35	46.78	46.54	42.92	45.47	52.86	35.32	39.9	52.21	48.72	49.56	50.7	50.66	49.92	45.67	39.49	46.91	47.99	48.67	45.1
		Rhodiola himalensis 3	49.89	45.91	45.11	49.6	42.17	44.82	44	51.79	51.95	52.13	42.83	47.82	42.79	47.49	48.49	39.51	46.77	42.97	51.93	53.2	51.13	48.46	46.73	44.32	40.41	48.43	48.03	37.33	46.72	46.54	42.92	45.47	52.86	36.28	39.9	52.21	48.62	49.56	50.57	50.69	49.92	45.6	39.49	46.91	47.99	48.67	45.1
		Rhodiola hobsonii	50.91	45.46	44.87	49.6	51.03	45.9	43.92	50.01	52.15	52.18	42.87	47.15	43.64	46.89	48.04	38.36	47.07	44.82	50.94	53.38	52.06	48.33	47.38	45.73	39.93	48.12	48.13	36.55	46.72	46.91	43.64	45.1	52.86	36.28	39.77	52.21	49.12	49.57	50.9	50.82	50.36	45.97	39.49	46.48	46.22	49.22	45.89
		Rhodiola humilis	50.79	45.46	44.87	49.6	49.36	45.35	44.09	49.94	52.15	52.75	43.05	47.15	43.56	46.83	45.7	38.52	47.07	44.82	50.94	53.23	52.06	48.97	46.78	44.32	39.93	48.12	47.99	37.51	46.72	47.06	43.64	45.1	52.86	36.28	39.32	52.21	49.12	49.46	51.06	50.83	50.36	45.97	39.49	46.95	46.07	49.22	45.2
		Rhodiola integrifolia	50.73	45.77	44.97	47.22	49.7	45.35	43.98	51.57	52.47	52.09	43.11	47.11	43.56	46.56	46.79	38.28	47.43	45.08	51.57	52.86	52.28	48.97	47.98	44.56	39.66	47.97	48.02	37.84	46.69	46.47	43.66	45.16	52.86	35.42	38.93	52.29	48.89	49.4	50.77	50.82	49.85	45.97	39.49	46.8	48.37	48.88	45.2
		Rhodiola kirilowii 1	50.67	45.82	45.28	49.44	49.55	44.82	44	51.79	51.45	51.85	42.72	47.22	42.79	47.61	48.49	39.51	46.78	42.61	49.86	53.2	51.96	48.46	48.97	44.32	40.41	48.2	47.78	37.3	46.72	46.54	42.92	45.47	52.86	35.32	39.9	52.21	48.92	49.62	50.7	50.72	49.92	45.67	39.49	46.58	47.99	48.67	45.1
		Rhodiola kirilowii 2	50.76	45.82	45.01	49.6	42.19	44.82	43.76	51.79	51.55	52.3	42.83	48.55	42.79	47.76	48.49	39.51	46.8	42.14	49.86	53.2	51.29	48.35	48.08	44.93	40.9	48.25	47.92	37.35	46.8	46.54	42.92	45.47	52.86	35.32	39.9	52.21	48.62	49.56	50.7	50.57	49.92	45.67	39.49	46.91	47.99	48.67	45.1
		Rhodiola kirilowii 3	50.74	45.82	45.01	49.6	49.65	44.82	43.96	51.01	51.95	52.06	43.5	47.15	42.79	47.76	48.49	39.51	46.92	42.14	49.86	53.2	51.96	48.67	48.08	44.93	40.41	48.25	47.99	37.33	46.72	46.54	42.92	45.34	52.86	35.32	38.95	52.21	48.62	49.57	50.74	50.68	49.92	45.6	39.49	46.91	47.71	48.67	45.1
		Rhodiola liciae	50.3	45.07	44.94	49.6	48.86	45.35	44.51	51.23	51.87	51.77	43.15	47.15	40.9	47.46	48.04	38.23	47.13	44.09	50.94	52.6	52.28	48.82	47.82	44.57	40.04	48.31	48.3	38.19	46.71	46.95	43.39	45.1	52.86	36.28	38.31	52.27	49.14	49.56	50.93	50.91	50.95	45.97	39.49	47.29	47.31	48.67	45.2
		Rhodiola macrocarpa	49.42	45.82	45.04	49.6	48.68	45.16	43.64	51.61	52.22	53.09	42.8	47.15	42.79	47.3	46.79	38.01	46.63	41.68	50.53	53.2	53.83	48.46	48.07	44.32	40.26	48.18	47.76	37.48	46.72	46.54	42.92	45.29	52.86	36.28	38.32	52.21	50.68	49.66	50.79	50.17	49.92	45.6	39.49	46.91	49.26	48.67	45.1
		Rhodiola ovatisepala	50.81	45.28	44.87	49.6	49.25	45.18	43.84	50.3	52.15	52.79	42.86	47.86	43.56	46.86	45.09	38.36	47.16	46.19	50.94	53.38	52.06	48.97	46.96	44.32	39.93	48.12	47.99	37.38	46.72	47.06	43.64	45.26	52.86	37.75	39.32	52.21	49.12	49.36	50.89	50.94	50.36	45.97	39.81	46.95	46.07	49.22	45.2
		Rhodiola prainii	50.77	45.64	44.87	49.6	49.41	45.35	43.84	50.01	52.15	52.63	42.87	47.15	43.56	47.1	48.04	38.7	47.13	44.82	50.94	53.38	52.06	48.97	46.78	44.32	39.93	48.12	48.13	37.51	46.2	47.06	43.64	45.1	52.86	36.28	39.32	52.21	49.12	49.42	50.96	50.68	50.36	45.97	40.52	46.95	46.07	49.22	45.2
		Rhodiola quadrifida 1	50.33	45.82	45.01	49.6	49.65	44.82	43.76	51.79	51.95	52.17	42.72	47.15	42.79	47.76	48.49	39.51	46.8	42.14	49.86	53	51.15	48.35	48.08	44.93	40.41	48.25	47.81	37.35	46.72	46.54	42.92	45.47	52.86	35.32	40.63	52.21	48.62	49.56	50.79	50.62	49.92	45.6	39.49	46.91	47.99	48.67	45.1
		Rhodiola quadrifida 2	49.46	45.98	45.04	49.6	49.55	45.16	43.69	51.89	52.08	52.07	43.08	47.21	42.79	47.56	46.79	38.44	46.59	42.13	50.95	53.2	51.6	48.46	48.27	42.38	40.81	48.17	48.42	37.23	46.6	46.54	42.98	45.61	52.86	36.28	38.77	52.87	49.76	49.14	50.65	50.75	49.92	45.67	39.49	46.91	47.83	48.75	45.1
		Rhodiola quadrifida 3	50.33	45.82	45.01	49.6	49.65	44.82	43.76	51.79	51.95	52.01	42.72	47.15	42.79	47.76	48.49	39.51	46.55	42.14	49.86	53.2	51.96	48.35	48.08	44.93	40.41	48.25	47.92	37.35	46.72	46.54	42.92	45.47	52.86	35.32	39.9	52.21	48.62	49.57	50.79	50.61	49.92	45.67	39.49	46.91	47.98	48.67	45.1
		Rhodiola rhodantha	50.33	45.37	45.21	49.6	49.7	45.35	43.6	50.41	52.34	51.94	42.74	47.15	43.56	46.46	46.79	38.06	47.48	45.09	51.57	52.86	52.28	48.81	48.01	45.12	40.19	47.94	48.02	37.71	46.92	46.64	43.54	45.49	52.86	35.42	38.93	52.21	48.82	49.43	50.74	50.88	49.85	45.97	39.49	46.8	47.3	48.88	45.2
		Rhodiola rosea	49.98	45.82	45.05	46.76	49.65	44.94	43.72	51.89	52.4	52.53	41.54	47.15	43.14	47.33	48.49	38.13	46.19	42.23	50.04	53	52.28	48.07	48.22	44.23	40.26	48.31	48.49	37.73	46.84	46.35	42.92	45.61	52.86	37.31	38.94	52.21	50.04	49.22	50.21	50.49	50.37	45.6	39.49	46.45	48.16	49.03	45.1
		Rhodiola sacra	49.63	45.82	45.02	49.6	49.07	44.82	43.64	51.79	51.95	51.9	42.82	46.94	43.14	47.74	48.49	40.27	46.77	42.39	49.86	53.2	51.96	48.46	48.08	44.32	40.41	48.25	47.84	37.33	46.6	46.61	42.92	45.47	52.86	35.32	39.9	52.21	48.89	49.53	50.57	50.74	49.92	45.67	39.49	46.91	47.99	48.67	45.1
		Rhodiola sexifolia	50.89	45.46	44.87	49.6	50.3	45.35	43.52	50.01	52.15	52.14	42.87	47.21	43.56	46.86	48.04	38.36	47.13	44.82	50.94	53	52.06	48.7	46.78	44.32	39.93	48.17	48.13	37.51	46.72	46.91	43.64	44.98	52.86	36.28	39.45	52.21	49.62	49.42	50.69	50.81	50.36	46.03	39.49	46.95	46.05	49.22	45.2
		Rhodiola sinuata	50.9	45.29	44.87	49.6	49.41	45.35	43.64	49.23	52.15	52.05	43.39	47.15	43.56	46.86	48.04	39.27	47.13	44.82	50.94	53.38	52.06	48.97	46.78	44.32	39.93	48.56	48.09	37.34	46.72	46.59	43.64	45.16	52.86	36.28	39.32	52.21	49.12	49.6	50.68	50.66	50.36	45.97	39.49	46.95	46.95	49.22	45.2
		Rhodiola smithii	49.81	44.77	44.86	49.6	49.75	45.35	43.37	50.61	52.54	51	42.52	47.15	48.91	47.25	46.79	37.96	47.28	41.62	50.94	53	52.28	48.85	47.07	44.95	40.26	48.32	48.27	37.92	46.79	46.54	43.41	44.64	53.03	38.09	38.32	52.21	51.33	49.52	50.69	50.51	50.78	45.6	41.54	46.87	48.13	48.43	45.1
		Rhodiola stapfii	50.59	45.43	44.98	49.6	50.48	45.25	44.06	50.31	52.15	52.02	42.98	47.15	43.56	46.66	48.04	38.36	46.94	44.82	50.8	53.38	52.06	48.97	46.33	44.32	39.71	48.09	47.98	37.51	46.72	47	43.14	45.1	52.86	36.28	39.32	52.58	49.12	49.32	50.81	50.81	49.92	45.97	39.49	46.95	45.7	49.24	45.2
		Rhodiola subopposita	48.99	45.82	45.04	49.6	49.65	45.62	43.76	51.61	52.77	51.93	42.92	47.15	42.79	46.13	48.49	38.01	46.3	41.8	49.67	53.2	52.25	48.46	48.07	42.38	39.45	48.32	47.9	37.32	46.72	46.66	43.03	45.37	52.86	36.95	37.84	50.74	49.48	49.52	50.84	50.4	49.92	45.67	39.49	46.64	47.81	48.67	45.1
		Rhodiola tangutica 1	50.52	45.76	44.64	49.6	49.97	45.12	44.5	52.09	52.29	51.64	42.96	47.44	43.56	47.06	48.49	38.47	46.68	45.19	51.57	52.82	52.28	48.54	49.12	44.81	40.26	48	48.08	38.82	46.72	46.64	42.92	45.16	52.86	35.42	38.77	52.21	48.81	49.51	50.67	50.71	51.09	46.03	39.49	45.7	47.25	48.88	45.2
		Rhodiola tangutica 2	50.33	45.82	45.01	49.6	49.65	44.82	43.76	51.79	51.95	52.17	42.72	47.15	42.79	47.79	48.49	39.51	46.8	42.14	49.86	53.2	51.96	48.35	48.08	44.93	40.41	48.25	47.99	37.33	46.72	46.54	42.92	45.47	52.86	35.32	40.86	52.21	48.79	49.58	50.7	50.66	49.92	45.67	39.49	46.91	47.99	48.67	45.1
		Rhodiola wallichiana 1	50.79	46.06	44.94	49.6	50.13	45.35	43.73	51.03	52.15	51.55	43.09	47.29	43.56	47.06	48.22	38.36	46.77	44.21	50.94	53.2	52.06	48.97	47.57	44.32	40.26	48.37	48.2	37.6	46.61	46.91	43.41	45.16	52.86	36.28	38.93	52.21	48.86	49.51	50.85	50.91	48.77	45.97	39.49	47.17	47.27	48.47	45.2
		Rhodiola wallichiana 2	50.08	45.9	45.04	49.6	49.14	44.41	43.75	51.79	52.4	51.71	42.77	47.21	42.79	47.39	46.79	38.44	46.59	42.23	50.95	53.2	52.28	48.34	48.27	44.52	40.26	48.24	48.41	37.57	46.5	46.46	42.85	45.61	52.86	35.93	38.48	52.21	49.76	49.43	50.5	50.47	49.92	45.67	39.12	46.34	47.53	48.82	45.1
		Rhodiola yunnanensis	50.56	45.98	44.93	49.6	49.74	45.16	43.25	52.26	52.4	52.02	43.31	47.21	42.79	47.32	46.79	39.16	46.71	41.99	50.95	53.64	53.18	48.34	48.27	44.32	40.3	48.27	48.36	37.8	46.6	46.54	42.98	45.61	53.25	36.39	38.32	52.21	49.97	49.47	50.67	50.52	49.92	45.6	39.12	46.32	48.24	48.67	45.1
		Rosularia alpestris	51.68	48.48	46.95	48.19	47.4	43.97	47.28	51.78	51.14	48.34	44.01	47.98	43.9	46.15	50.67	38.78	50.03	48.03	47.8	53.08	49.23	46.75	48.22	46.54	40.47	47.99	47.68	37.53	46.5	47.33	43.74	45.72	51.1	39.72	40.36	51.01	48.21	49.94	50.79	51.17	51.1	45.1	43.04	44.54	47.16	51.6	44.83
		Sedum alfredii	50.76	46.04	46.62	50.48	49.26	43.59	46.13	42.42	51.76	51.33	44.29	47.56	44.58	47.12	53.39	38.99	49.26	44.79	48.13	54.42	50	49.01	47.81	43.35	45.15	48.79	47.45	37.21	46.53	44.57	44.56	45.85	48.77	39.4	38.97	51.79	49.98	49.94	51.38	50.55	48.09	45.48	44.11	46.13	45.8	52.07	43.97
		Sedum bulbiferum	51.97	46.02	45.92	53.62	49.45	45.06	46.61	43.43	50.86	48.51	45.19	47.09	45.6	47.47	53.82	38.7	49.09	44.78	41.95	53.47	51.9	47.77	46.47	43.39	43.27	48.43	47.27	37.29	46.58	44.54	44.44	44.73	54.23	38.94	39.95	50.76	48.64	49.75	50.97	50.38	46.78	42.72	45.36	45.48	45.71	50.26	43.97
		Sedum emarginatum	52.11	46.83	46.63	51.77	47.12	45	44.41	46.62	51.08	48.05	44.63	47.28	44.73	46.67	55.67	38.86	50.16	44.54	47.52	53.54	50.5	47.59	47.88	42.25	45.51	48.31	47.21	37.34	46.25	45.22	43.72	45.65	54.2	39.31	38.72	51.75	48.95	49.97	50.15	50.54	47.93	45.39	44.06	44.96	48.05	51.16	43.97
		Sedum kurilense	49.74	46.49	47.38	45.55	47.77	44.84	43.77	51.27	53.12	52.6	42.67	47.57	42.71	45.08	45.16	38.54	47.49	47.2	52.46	53.29	50.15	51.88	49.35	43.16	39.79	47.88	48.37	38.18	46.77	45.06	44.28	46.04	50.53	41.65	37.74	51.78	50.45	49.15	50.05	51.25	49.39	44.98	39.49	47.53	47.18	47.46	44.8
		Sedum lineare	52.02	46.81	47.44	56.62	52.11	44.4	48.74	41.42	50.92	50.87	44.27	47.55	46.71	45.81	56.45	37.71	49.07	44.42	49.19	53.36	51.54	47.67	47.49	47.73	45.46	48.53	48.07	39.38	45.86	45.52	43.47	45.06	49.88	40.09	38.6	52.21	45.3	50.56	51.7	50.53	50.48	45.53	44.94	46.15	48.31	50.86	43.97
		Sedum oryzifolium	50.27	46.12	47.42	53.68	50.54	43.54	49.6	50.08	51.97	50.32	43.87	47.01	48.82	44.38	49.73	36.54	47.04	45.4	47.03	55.3	55.25	47.22	48.08	48.12	44.28	48.81	47.72	37.56	46.88	46.66	43.65	45.7	50.28	39.45	35.85	52.4	46.11	49.63	51.66	50.12	47.11	48.3	41.14	45.28	50.12	49.33	43.97
		Sedum plumbizincicola	51.71	46.55	46.6	53.84	49.14	42.82	47.73	43.61	52.34	50.16	44.38	47.35	44.92	47.23	56.07	38.78	49.8	45.66	47.94	54.22	50.67	48.16	47.41	44.6	46.35	48.63	47.73	38.18	46.5	44.75	44.29	45.22	48.77	39.12	38.09	51.09	49.59	49.61	51.48	50.3	50.22	45.32	44.9	46.49	46.21	51.82	43.97
		Sedum sarmentosum	51.77	45.98	47.58	54	47.63	43.66	47.45	45.26	49.37	48.72	44.32	47.39	30.83	47.63	46.95	37.42	50.02	44.29	47.47	52.07	44.61	48.24	46.17	45.25	45.07	48.37	47.65	37.39	45.88	43.71	43.8	45.11	54.3	40.12	40.54	50.7	49.86	49.84	50.79	51.31	45.99	45.65	45.07	45.74	47.1	48.38	43.97
		Sedum tricarpum	51.14	46.26	46.61	50.48	49.17	43.59	46.13	42.13	51.03	52.03	44.18	47.56	44.58	46.73	53.39	38.99	48.89	43.88	48.13	54.15	50	49	47.74	43.35	45.79	48.8	47.3	37.21	46.53	44.57	44.14	45.77	48.77	39.64	37.53	51.8	49.68	49.87	51.79	50.46	48.34	45.48	44.39	46.13	46.53	52.07	43.97
		Sempervivum tectorum	51.37	46.58	45.95	49.48	49.6	45.91	42.84	47.74	53.15	50.71	44.12	47.19	48.03	45.92	47.22	39.54	46.9	45.7	47.86	52.16	45.31	44.94	46.81	47.39	40.17	48.83	47.21	37.94	45.35	45.24	42.06	45.81	53.94	38.72	38.27	51.4	46.72	49.63	50.48	50.02	50.01	45.88	40.66	44.22	46.83	51.4	45.43
		Sinocrassula densirosulata	50.07	44.91	45.79	47.72	50.08	37.57	42.18	50.24	51.17	50.65	45.07	48.23	49.87	44.5	49.14	38.57	46.21	45.93	52.66	52.57	51.53	47.62	48.56	47.45	40.73	47.34	47.73	37.76	46.52	47.03	44.98	44.3	47.03	37.81	38.84	50.99	50.67	50.03	50.17	50.86	49.75	45.6	41.7	46.39	50.43	48.72	45.69
		Sinocrassula indica	50.33	45.41	45.79	47.72	50.56	37.57	41.93	50.55	51.17	50.57	44.94	47.08	49.87	44.5	49.14	38.69	46.06	45.93	52.66	52.78	51.87	47.62	48.56	46.61	40.11	47.34	47.84	37.43	46.5	47.03	44.98	44.3	47.03	37.81	38.84	51.46	50.41	50.06	50.48	50.86	49.75	45.6	41.7	46.39	50.43	48.72	45.69
		Umbilicus rupestris	48.89	47.47	44.92	48.75	48.57	44.86	42.79	47.46	53.06	50.27	42.86	46.94	42.67	46.55	56.68	36.42	47.76	47.22	51.89	51.47	51.81	49.58	50.22	46.9	41.33	48.64	48.14	39.57	45.18	46.68	45.35	46.19	50.47	38.27	39.46	51.88	49.78	49.13	50.86	49.86	49.64	46.3	39.3	47.02	48.27	49.84	44.58
Daphniphyllaceae		Daphniphyllum macropodum	44.48	47.88	47.45	55.34	45.22	45.78	47.65	46.19	53.16	49	44.61	47.68	49.62	47.2	47.3	40.56	48.26	45.08	58.43	50.19	60.58	51.18	50.64	42.09	39.59	49.79	49.4	40.83	47.59	46.3	45.23	47.94	44.61	38.8	44.83	52.78	50.99	48.91	49.78	50.3	43.79	44.77	39.22	49.58	47.22	50.47	45.17
		Daphniphyllum oldhamii	44.8	47.88	47.62	55.34	44.96	45.83	47.78	45.82	52.86	49.23	44.62	47.68	49.32	47.76	47.17	40.56	47.77	44.83	58.98	50.06	61	51.18	50.81	42.09	38.91	49.7	49.35	40.38	47.85	46.2	45.23	48.56	44.3	38.8	44.83	52.62	50.98	49.18	49.85	50.42	43.79	44.48	39.22	48.47	47.16	50.47	45.17
Grossulariaceae		Ribes fasciculatum var. chinense	46.45	45.26	46.46	48.13	47.06	46.83	45.01	47.49	51.61	48.6	43.97	48.04	44.77	51.32	46.07	43.28	50.29	42.66	49.31	50.54	61	51.56	51.49	43.89	40.25	50.73	48.29	39.73	46.03	48.27	46.1	47.12	47.68	43.37	46.53	54.07	48.83	49.89	49.97	50.09	48.59	44.08	41.95	45.91	48.14	46.95	44.67
		Ribes glaciale	45.58	45.66	46.7	47.02	44.98	47.31	45.92	47.63	51.53	48.19	44.46	48.11	44.52	49.31	46.63	42.76	49.5	41.34	49.31	50.88	60.89	48.76	52.22	43.11	40.35	50.41	48.15	39.63	46.05	47.49	46.06	46.89	47.97	43.39	46.37	53.96	50.36	49.99	49.33	49.97	44.61	44.08	43.7	45.28	46.03	46.86	44.56
		Ribes nevadense	45.64	45.63	46.42	48.13	45.32	47.13	45.04	47.6	52.16	48.64	45.33	48.11	44.52	50.36	46.63	42.92	49.63	41.3	49.31	50.17	58.76	51.08	53.3	43.27	40.35	51.19	48.39	39.57	45.88	47.51	45.7	47.48	47.97	43.73	46.34	53.96	50.85	49.76	49.58	50.23	44.93	44.09	48.01	44.8	47.87	46.38	44.56
		Ribes odoratum	45.57	45.38	47.46	48.08	44.87	47.64	47.32	49.25	52.06	47.99	43.93	48.21	44.52	49.46	46.38	42.72	48.82	41.7	49.31	52.48	61	51.32	52.43	43.11	39.26	51.15	48.21	39.58	46	48.07	46.03	47.2	47.63	43.39	46.98	54.46	50.8	49.78	49.95	49.61	45.04	44.18	41.95	44.69	46.96	46.38	44.56
		Ribes roezlii	45.62	45.76	46.09	48.13	45.24	47.12	45.66	47.54	51.35	48.77	45.75	49.76	44.09	49.1	46.78	42.92	48.51	41.24	49.31	49.83	58.76	52.32	52.38	43.11	39.91	51.18	48.57	39.84	46.3	47.11	46.16	47.35	46.93	43.39	46.98	53.96	50.55	50.09	49.52	49.94	48.59	44.09	43.7	45.02	46.2	46.38	44.56
Haloragaceae		Glischrocaryon aureum	46.76	47.79	47.79	52.3	42.85	45.63	42.07	47.94	52.82	48.76	42.94	48.21	43.36	48.31	43.2	41.91	46.72	43.81	49.79	49.57	55.97	51.4	49.58	45.79	39.33	46.48	48.46	39.58	46.3	46.5	44.94	46.45	52.27	42.69	44.55	53.84	48.26	49.44	49.02	49.54	43.98	45.85	42.03	47.43	48.13	47.85	43.35
		Gonocarpus micranthus	45.45	49.59	46.88	49.09	42.82	46.33	48.76	45.54	50.16	47.75	45.34	48.17	49.82	47.49	43.93	40.81	44.19	44.09	49.12	48.67	56	51.04	49.26	44.46	41.18	47.57	47.98	40.72	46.38	46.54	44.17	46.03	47.18	43.57	42.11	53.58	48.4	50.45	49.81	50.55	42.7	46.56	41.8	46.51	47.16	48.58	43.1
		Haloragis aspera	45.65	49.96	47.57	51.92	41.41	46.37	42.38	48.79	48.36	49.26	43.74	48.24	49.97	48.04	45.57	39.16	44.6	42.26	48.16	50.17	54.87	50.21	49.44	46.54	40.38	46.93	48.38	39.95	46.91	46.84	43.21	46.55	47.78	43.2	45.43	53.63	48.05	49.51	50.09	50.47	43.2	46.82	40.41	45.29	47.45	48.23	43.35
		Haloragis erecta	45.6	50.05	47.49	51.92	41.35	46.46	42.81	48.88	49.28	49.26	43.69	48.24	49.97	47.87	45.57	38.82	44.18	41.96	49.97	50.47	56.31	50.89	49.79	46.9	40.38	46.79	48.11	39.95	46.93	46.78	44.15	46.93	47.22	43.2	45.43	53.63	48.05	49.4	49.89	50.16	43.2	46.27	40.79	45.04	47.01	48.23	43.35
		Haloragodendron glandulosum	46.82	48.89	48.65	54.39	41.7	45.94	43.44	52.14	50.42	49.64	45.26	48.02	48.44	49.09	43.75	42.86	45.13	41.14	51.41	49.46	58.22	52.61	49.29	44.06	41.47	46.9	47.16	40.09	47.27	46.99	42.56	46.11	47.64	43.55	45.05	53.68	47.7	49.19	50.82	50.56	44.68	47.21	43.84	44.82	48.87	49.34	43.1
		Myriophyllum aquaticum	46.56	49.09	47.86	50.27	45.5	46.2	43.72	51.19	55.63	50.29	44.03	48.05	49.09	49.72	48.78	41.69	44.21	43.44	49.76	49.4	54.4	49.48	49.28	45.34	40.9	47.94	47.68	40.83	47.15	46.56	43.94	46.72	43.32	42.67	44.73	54.02	49.49	50.04	50.04	50.57	44.97	44.91	43.14	45.07	45.85	49.25	43.1
		Myriophyllum spicatum 1	45.37	48.96	46.99	51.95	43.92	46.09	43.07	50.25	54.89	50.64	44.51	48.15	50.81	47.53	50.49	41.93	44.25	43.01	49.62	49.02	54.29	49.88	48.24	46.1	38.85	46.4	47.54	40.99	47.08	44.66	43.76	47.4	46.63	43.44	42.38	53.33	48.5	50.4	50.26	50.68	44.93	44.91	43.98	44.97	46.78	49.09	43.35
		Myriophyllum spicatum 2	45.37	48.96	46.99	51.95	43.92	46.09	43.07	50.25	54.89	50.64	44.51	48.15	50.81	47.53	50.49	41.93	44.25	43.01	49.62	49.02	54.29	49.88	48.24	46.1	38.85	46.4	47.54	40.99	47.08	44.66	43.76	47.4	46.63	43.44	42.38	53.33	48.5	50.4	50.26	50.68	44.93	44.91	43.98	44.97	46.78	49.09	43.35
Hamamelidaceae		Chunia bucklandioides	45.45	48.21	46.9	55.72	43.69	45.06	45.37	45.6	52.47	48.46	44.4	48.06	44.55	47.29	49.29	41.98	48.67	42.94	54.08	48.48	58.18	50.02	52.04	43.8	40.57	49.94	48.81	40.06	47.39	46.14	44.54	47.37	48.04	38.56	44.45	53.11	49.83	49.17	50.26	49.37	41.09	45.51	38.33	46.8	48.21	46.73	44.81
		Corylopsis coreana	46.32	48.13	46.7	55.8	43.24	43.49	43.51	47.04	51.45	47.93	44.74	47.81	44.46	47.1	50.48	45.06	48.53	44.07	55.16	50.39	57.15	51.11	51.39	44.28	40.61	50.76	48.08	40.42	46.53	46.92	44.95	47.51	43.67	39.24	45.43	53.03	51.03	49.18	49.49	49.5	41.88	43.24	39.99	47.72	46.62	49.94	45.17
		Corylopsis glandulifera	46.5	48.03	46.41	55.8	43.24	43.49	44.54	47.04	51.45	47.98	44.44	47.81	44.46	47.1	50.48	44.35	48.43	44.07	55.16	50.39	57.15	51.04	51.41	44.28	40.61	50.66	48.04	40.42	46.53	46.96	44.67	47.69	43.67	39.24	45.43	53.03	50.85	49.19	49.56	49.52	41.44	43.3	39.99	47.72	46.62	50.8	45.41
		Corylopsis microcarpa	46.16	47.93	46.41	55.8	43.24	43.49	44.29	46.99	51.45	48.04	44.74	47.81	44.46	46.92	49.4	44.3	48.17	43.32	55.16	50.39	57.15	51.04	51.35	44.28	40.61	50.6	48.08	40.42	46.89	46.97	44.67	47.64	43.67	39.24	45.43	53.03	51.03	49.09	49.49	49.64	41.44	43.3	39.72	47.72	46.62	49.94	45.17
		Corylopsis multiflora var. nivea	46.6	47.65	47.02	55.89	42.64	39.34	41.56	46.64	51.43	48.41	44.62	47.81	44.54	47.83	51	44.45	48.57	44.49	54.31	50.23	57.3	51.18	52.58	44.28	39.8	50.78	48.11	39.76	46.81	46.38	44.77	47.95	45.22	39.28	45.7	53.03	52.46	49.54	49.55	49.63	40.66	43.3	40.91	47.58	48.38	49.69	45.17
		Corylopsis sinensis	46.63	47.93	46.41	55.8	43.24	43.49	44.54	47.04	51.45	48.41	44.44	47.81	44.46	47.1	50.48	44.3	48.43	43.12	55.16	50.39	57.15	51.04	51.41	44.24	40.61	50.76	48.08	40.42	46.45	46.92	44.67	47.69	43.67	39.24	45.43	53.03	50.85	49.34	49.49	49.52	41.44	43.3	39.99	47.72	46.62	50.8	45.17
		Corylopsis spicata	46.63	47.93	46.41	55.8	43.24	43.49	44.57	47.04	51.45	47.98	44.44	47.81	44.46	47.21	50.48	44.3	48.43	44.07	55.16	50.39	57.15	51.04	51.41	44.41	40.61	50.66	48.08	40.46	46.53	46.92	44.67	47.69	43.67	39.24	45.43	53.03	50.85	49.17	49.49	49.49	41.44	43.3	39.99	47.72	46.62	50.8	45.17
		Corylopsis velutina	46.63	47.93	46.41	55.8	43.24	43.49	44.48	47.04	51.45	47.98	44.44	47.87	44.46	47.1	50.48	44.3	48.43	44.07	55.16	50.39	57.15	51.04	51.41	44.28	40.61	50.66	48.08	40.42	46.45	46.92	44.67	47.69	43.67	39.24	45.43	53.03	50.85	49.19	49.49	49.49	41.44	43.3	39.99	47.72	46.62	50.8	45.17
		Disanthus cercidifolius subsp. Longipes 1	47.17	46.82	46.27	58.64	45	44.63	45.15	46.57	53.86	51.18	43.39	47.67	45.2	47.09	49.66	42.33	48.75	41.85	49.57	49.47	58.17	53.07	51.3	46.55	40.02	50.56	48.31	40.56	46.8	46.38	44.59	46.22	48.61	37.63	43.73	53.12	49.06	48.75	50.04	49.66	41.92	45.46	39.52	46.34	46.16	47.62	45.29
		Disanthus cercidifolius subsp. Longipes 2	47.17	46.82	46.27	58.64	43.69	44.63	45.15	46.57	53.23	50.84	43.39	47.67	45.2	47.09	49.66	42.33	48.75	41.85	49.57	49.47	57.4	53.07	51.3	48.66	40.02	50.56	48.31	40.56	46.8	46.38	44.59	46.22	48.61	39.04	43.73	52.64	49.03	48.75	49.89	49.59	41.92	45.51	39.52	46.34	46.16	47.62	45.29
		Distylium buxifolium	46.54	46.89	46.03	55.8	43.98	43.15	44.4	53.68	56.6	48.42	44.61	47.81	45.49	48.22	50.48	41.7	48.46	44.88	54.31	50.62	58.45	51.85	53.23	45.62	40.26	50.64	48.33	40.35	46.38	46.25	45.85	46.43	45.18	39.19	45.12	52.64	50.9	48.62	49.21	49.34	40.57	45.56	39.03	48.34	47.69	49.81	45.17
		Distylium chinense	46.54	46.89	46.03	55.8	43.98	43.15	44.4	53.68	56.6	48.42	44.61	47.81	45.49	48.22	50.48	41.7	48.46	44.88	54.31	50.62	58.45	51.85	53.23	45.62	40.26	50.64	48.33	40.35	46.38	46.25	45.85	46.43	45.18	39.19	45.12	52.64	50.9	48.62	49.21	49.34	40.87	45.56	39.03	48.34	47.69	49.81	45.17
		Distylium cuspidatum	46.41	46.89	46.03	55.8	43.98	43.15	44.44	53.68	56.6	48.42	44.61	47.81	45.49	48.22	50.48	41.52	48.23	44.88	54.31	50.56	58.45	51.85	53.01	45.62	40.26	50.64	48.33	40.35	46.38	46.25	45.85	46.43	45.18	39	45.12	52.64	50.78	48.62	49.17	49.28	40.57	45.56	39.03	48.34	47.69	49.81	45.17
		Distylium dunnianum	46.41	46.89	46.03	55.8	43.98	43.15	44.41	53.68	56.6	48.42	44.61	48	45.49	47.96	50.48	41.52	48.23	44.88	54.31	50.56	58.45	51.85	53.01	45.62	40.26	50.64	48.33	40.35	46.37	46.25	45.85	46.43	45.18	39	46.37	52.64	50.78	48.62	49.18	49.28	40.57	45.56	39.03	48.34	47.69	49.81	45.17
		Distylium elaeagnoides	46.41	46.89	46.03	55.8	43.98	43.15	44.42	53.68	56.6	48.42	44.61	47.81	45.49	48.22	50.48	41.52	48.23	44.88	54.31	50.56	57.96	51.85	53.01	45.62	40.26	50.64	48.33	40.35	46.38	46.25	45.69	46.43	45.18	39	45.12	52.64	50.78	48.71	49.18	49.28	40.57	45.56	39.03	48.34	47.69	50.41	45.17
		Distylium gracile	46.41	46.89	46.1	55.8	43.98	43.15	44.41	53.68	56.6	48.42	44.61	47.81	45.49	48.22	50.48	41.52	48.23	44.88	54.31	50.56	58.45	51.85	53.01	45.62	40.26	50.64	48.33	40.35	46.38	46.25	45.85	46.43	45.18	39	45.12	52.64	50.78	48.62	49.16	49.28	40.57	45.56	39.03	48.34	47.69	49.81	45.17
		Distylium lepidotum	46.41	46.89	46.03	55.8	43.98	42.91	44.22	53.68	56.6	48.42	45.1	47.81	45.38	47.96	50.48	41.52	48.82	44.88	54.31	50.04	58.45	51.85	53.01	45.62	40.26	50.64	48.33	40.35	46.38	46.77	45.73	46.15	45.18	39	45.12	52.64	50.78	48.62	49.14	49.3	40.57	45.56	39.03	48.34	47.71	49.81	45.17
		Distylium macrophyllum 1	46.41	46.89	46.03	55.8	44.64	43.15	44.41	52.16	56.89	48.42	44.61	47.81	45.49	48.22	50.48	41.52	48.46	44.88	54.31	50.1	58.45	51.85	53.01	45.62	40.64	50.64	48.33	40.25	46.38	46.25	45.85	46.35	45.18	39	45.12	52.64	50.78	48.68	49.18	49.28	40.57	45.56	39.03	48.34	47.69	49.81	45.17
		Distylium macrophyllum 2	46.41	46.89	46.03	55.8	44.94	43.15	44.41	53.68	57.25	48.47	44.61	47.81	45.49	48.21	50.48	41.52	48.01	44.88	54.31	50.56	59.32	51.85	53.01	43.68	40.18	50.64	48.33	40.35	46.38	46.25	45.85	46.43	45.18	37.57	45.12	53.12	50.78	48.62	49.3	49.2	40.57	43.24	39.03	48.54	47.69	49.81	45.17
		Distylium myricoides	46.66	47.01	46.16	55.8	43.98	43.42	44.41	53.68	56.6	48.39	44.61	47.81	45.49	47.96	50.48	41.52	48.46	45.52	54.31	50.04	58.45	52.77	53.01	45.62	40.26	50.76	48.33	40.35	46.38	46.25	45.85	46.35	45.32	39	45.12	53.33	50.79	48.62	49.18	49.3	40.57	45.56	39.03	48.34	47.69	49.81	45.17
		Distylium pingpienense	46.52	46.89	46.03	55.8	43.98	43.15	44.4	53.68	56.6	48.42	44.61	47.81	45.92	48.22	50.48	41.7	48.46	44.88	54.31	50.56	58.45	51.85	53.01	45.62	40.26	50.64	48.33	40.35	46.38	46.25	45.85	46.43	45.18	39	45.12	52.64	50.9	48.62	49.3	49.34	40.57	45.56	39.03	48.34	47.69	49.81	45.17
		Distylium racemosum 1	46.41	46.89	46.03	55.8	43.98	43.15	45.22	53.68	56.6	48.42	44.61	47.81	45.49	48.22	50.48	41.52	48.23	44.88	54.31	50.56	58.45	51.52	53.2	45.62	40.26	50.64	48.33	40.35	46.38	46.25	45.85	46.43	45.18	39	45.12	52.64	50.78	48.62	49.18	49.32	40.53	45.36	39.03	48.34	47.69	49.81	45.17
		Distylium racemosum 2	46.41	46.89	46.03	55.8	43.32	43.15	44.41	53.68	56.6	48.42	44.61	47.81	45.49	48.22	50.48	41.52	48.23	44.88	54.31	50.56	57.48	51.52	53.2	45.57	42.37	50.64	48.33	40.35	46.38	46.25	45.85	46.43	45.18	39	45.12	53.12	50.78	48.62	49.36	49.32	40.53	43.14	39.03	48.34	47.69	49.81	45.17
		Distylium tsiangii	46.39	46.89	46.03	55.8	43.98	43.15	44.41	53.68	56.6	48.45	44.49	47.81	45.38	47.88	50.48	41.52	48.46	44.88	54.31	50.04	58.45	51.85	53.01	45.62	40.26	50.64	48.4	40.3	46.38	46.25	45.85	46.39	45.18	38.52	45.12	52.64	50.55	48.62	49.55	49.26	40.57	45.56	39.03	48.34	47.69	49.81	45.17
		Exbucklandia populnea	45.38	45.96	45.49	54.26	41.96	45.22	48.76	46.87	52.22	49.39	43.41	49.06	44.19	46.8	54.11	43.99	49.44	41.86	53.48	50.86	60.6	48.59	52.04	44.36	41.03	50.29	49.15	39.94	47.7	46.92	44.54	46.65	48.81	40.56	45.67	53.16	51.66	49.45	51.06	49.69	46.3	45.33	38.55	47.74	46.28	47.73	46.13
		Fortunearia sinensis 1	47.22	47.36	46.37	55.53	43.32	44.06	44.78	48.11	54.56	48.29	45	47.81	44.84	48.51	50.48	41.65	49.83	45.53	52.13	50.85	57.35	53.59	52.51	45.38	41.37	50.71	48.59	40.43	46.53	47.51	45.02	46.49	47.44	39.09	45.36	53.12	50.72	49.28	50.37	49.53	40.15	45.35	39.03	48.05	48.15	50.65	45.17
		Fortunearia sinensis 2	47.22	47.36	46.37	55.53	44.94	43.98	44.78	48.03	55.58	48.29	44.07	47.81	44.84	48.51	50.48	41.65	49.83	45.53	51.88	50.52	57.93	53.59	52.51	43.49	40.78	50.62	48.59	40.43	46.53	47.51	45.02	46.49	47.44	37.67	45.36	53.12	50.72	49.28	50.33	49.53	40.15	45.51	39.03	48.05	48.15	50.65	45.17
		Hamamelis mollis	46.37	47.51	46.12	54.82	45.28	43.15	43.63	50.88	57.25	48.94	43.77	47.81	45.38	47.09	49.36	41.38	48.28	44.88	54.34	50.36	59.32	51.62	53.01	43.68	40.03	50.61	47.95	40.3	46.86	45.98	46.03	46.65	45.18	37.83	45.43	53.12	51.1	48.74	49.67	49.2	40.57	43.24	39.03	48.34	47.67	50.37	45.17
		Loropetalum chinense 1	45.25	46.84	46.22	55.8	44.87	43.45	44.5	47.91	53.12	48.69	43.96	48.16	52.44	48.62	52.05	42.96	48.7	44.7	54.9	50.23	59.04	48.68	52.28	44.49	40.61	50.7	48.32	40.1	46.83	47.35	44.59	47.28	46.14	38.82	44.05	52.38	51.58	48.72	48.85	49.17	41.19	43.14	39.03	48.78	47.39	49.94	45.17
		Loropetalum chinense 2	45.25	46.84	46.17	55.8	44.91	43.21	44.21	47.91	52.4	48.69	43.95	47.87	52.44	48.67	52.05	42.96	48.7	44.7	54.9	50.23	58.45	48.68	52.28	44.49	40.61	50.7	48.32	40.1	46.83	47.35	44.59	47.28	46.14	38.82	44.05	52.17	51.68	48.87	48.86	49.2	41.19	43.14	39.03	48.78	47.39	49.94	45.17
		Loropetalum chinense var. rubrum 1	45.25	46.84	46.03	55.8	44.91	43.45	44.21	47.91	52.4	48.69	43.95	48.12	52.44	48.67	52.05	42.96	48.7	44.7	54.9	50.23	58.45	48.68	52.28	44.49	40.61	50.7	48.42	40.1	46.83	47.35	44.59	47.28	46.14	38.82	44.05	52.17	51.68	48.82	48.86	49.2	41.19	43.14	39.03	48.78	48.36	49.94	45.17
		Loropetalum chinense var. rubrum 2	45.31	46.92	46.22	55.8	44.91	43.45	44.21	47.91	53.12	48.69	43.96	48.16	52.44	48.48	52.05	42.96	48.7	44.7	54.9	50.23	59.04	48.68	52.28	44.49	40.61	50.7	48.32	40.1	46.83	47.35	44.59	47.28	46.14	38.82	44.05	52.38	51.68	48.87	48.85	49.2	41.19	43.14	39.03	48.78	47.39	49.94	45.17
		Loropetalum subcordatum	45.33	46.42	45.95	55.8	45.38	43.32	43.79	47.93	56	49.66	43.73	48.19	45.4	47.53	49.49	44.75	48.68	44.38	52.36	50.76	58.45	48.46	52.61	44.49	39.89	51.21	48.56	40.31	47.17	47.27	44.85	47.22	45.18	37.4	44.35	53.72	51.5	48.67	48.98	49.41	41.19	43.14	39.03	47.5	47.92	49.94	45.44
		Mytilaria laosensis	44.3	47.38	46.78	52.1	44.08	44.55	44.21	47.39	54.46	48.3	43.58	48.07	49.73	46.81	48.77	41.74	48.04	46.38	53.26	49.07	57.14	52.45	53.24	43.7	39.98	49.83	47.56	39.35	45.98	46.1	44.88	48.79	45.68	38.86	42.01	52.93	51.97	48.96	49.28	49.52	40.71	45.97	38.61	47.24	46.84	49.23	45.17
		Parrotia subaequalis 1	46.41	46.89	46	55.8	43.98	42.97	44.41	51.37	56.6	48.45	44.52	47.81	45.38	47.81	50.48	41.52	48.46	44.88	54.31	50.04	58.45	51.85	53.06	45.62	39.96	50.47	48.33	40.3	46.36	46.25	45.71	46.48	45.18	39	45.12	52.64	50.31	48.64	49.69	49.3	40.57	45.56	39.03	48.34	47.69	49.67	45.17
		Parrotia subaequalis 2	46.55	46.89	45.95	55.8	43.98	42.97	44.41	53.68	56.6	48.46	44.61	47.81	45.38	47.73	50.48	41.44	48.37	44.63	54.31	50.04	58.45	51.85	53.51	45.62	39.96	50.64	48.33	40.3	46.4	46.25	45.71	46.48	45.18	39	45.12	52.64	50.31	48.64	49.61	49.26	40.57	43.3	39.03	48.34	47.69	49.81	45.17
		Rhodoleia championii	45.75	45.89	45.66	57.15	42.99	45.1	49.59	45.57	53.31	48.8	43.64	48.39	44.19	48.59	52.2	40.52	47.22	43.64	52.11	50.65	61	46.92	51.2	41.88	40.67	50.07	48.71	40.61	47.07	46.85	44.04	45.3	46.51	39.04	42.47	52.63	50.67	48.97	50.16	49.19	45.54	45.09	37.57	47.81	44.49	48.05	45.59
		Sinowilsonia henryi 1	45.71	46.99	46.27	55.13	43.42	43.35	44.1	47.86	51.25	48.59	44.06	47.63	44.86	48.15	50.48	41.44	49.17	43.01	54.31	52.4	54.89	53.81	53.3	44.3	39.97	50.23	48.62	40.1	46.33	47.28	44.95	47.26	45.18	37.77	45.12	53.12	50.43	49.22	49.73	49.26	40.15	42.87	38.82	48.05	47.73	50.8	45.17
		Sinowilsonia henryi 2	45.71	46.99	46.27	55.13	45.04	43.35	44.1	47.86	51.88	48.59	44.05	47.63	44.86	48.15	50.48	41.44	49.17	43.01	54.31	52.4	57.48	53.81	53.3	44.3	40.61	50.23	48.62	40.1	46.33	47.28	44.95	47.26	45.18	37.77	45.12	52.72	50.43	49.22	49.73	49.26	40.15	42.87	38.82	48.05	47.73	50.8	45.17
		Sycopsis sinensis 1	46.41	47.03	46.03	55.8	44.94	43.15	44.41	53.68	57.6	48.42	44.61	47.81	45.49	48.22	50.48	41.52	48.46	44.88	54.31	50.56	57.48	51.85	53.01	43.68	40.09	50.64	48.33	40.35	46.38	46.31	45.85	46.43	45.18	37.57	45.12	53.12	50.89	48.62	49.32	49.28	40.57	43.3	39.03	48.34	47.69	49.81	45.17
		Sycopsis sinensis 2	46.41	46.89	46.03	55.8	44.94	43.15	44.41	53.68	57.54	48.42	44.62	47.81	45.49	47.99	50.48	41.52	48.52	44.88	54.31	50.56	58.08	51.85	53.01	43.68	40.44	50.64	48.45	40.35	46.38	46.31	45.85	46.43	45.18	37.57	45.12	52.86	50.89	48.62	49.32	49.28	40.57	43.3	39.03	48.34	47.69	49.81	45.17
Iteaceae		Itea chinensis	46.68	47.07	45.71	52.83	42.69	43.14	47.94	47.58	54.5	48.09	41.43	47.66	51.55	48.29	44.64	42.76	45.93	40.79	49.17	51.17	57.15	53.1	53.72	42.38	37.89	46.78	47.71	39.23	45.45	45.25	44.56	48.36	48.5	38.9	42.83	53.41	47.72	48.59	49.34	49.14	43.76	44.9	43.91	48.2	47.58	48.99	44.25
Paeoniaceae		Paeonia anomala	47.16	48.27	50.72	53.05	42.69	51.41	50.37	48.45	52.04	51.31	42.05	49.13	49.25	49.73	59.21	46.02	51.76	49.68	51.3	52.17	52.22	52.17	52.39	45.45	46.52	51.02	50.46	43.14	48.04	48.39	46.77	49.44	43.87	42.33	39.82	53.61	49.53	51.37	49.61	51.55	45.17	45.5	40.52	50.21	49.92	48.95	45.31
		Paeonia brownii	48.09	48.72	51.32	52.8	44.21	48.86	49.55	52.55	53.4	50.82	42.2	49.13	49.33	48.95	58.42	48.96	51.85	48.17	49.19	52.31	53.9	52.63	53.48	45.12	46.86	51.75	50.85	42.06	47.72	48.67	46.09	50.11	43.87	43.3	42.34	53.93	51.05	51.23	49.97	51.95	46.21	45.02	40.98	51.76	50.49	48.29	45.31
		Paeonia decomposita	47.32	48.49	50.33	52.01	43.1	48.33	48.67	48.26	51.76	49.9	43.07	49.21	49.25	48.83	55.15	42.99	50.61	48.23	49.87	51.08	54.57	51.61	52.98	45.74	46.7	50.76	50.01	43.14	47.7	48.8	46.42	50.91	42.95	43.59	40.24	54.23	50.1	51	49.7	51.73	45.45	45.2	41.22	50.68	52.66	48.83	45.31
		Paeonia delavayi 1	48.29	48.65	50.56	52.8	42.41	48.33	49.12	48.79	52.71	50.45	42.52	48.9	49.25	48.73	59.21	46.78	50.92	48.23	49.87	51.08	54.57	52.08	52.98	46.15	47.01	50.91	50.39	43.21	47.65	48.67	47.75	50.24	43.87	42.44	40.44	54.23	50.33	51.43	50.08	51.78	44.86	45.2	40.52	50.68	51.79	48.83	45.31
		Paeonia delavayi 2	47.4	48.75	50.56	52.8	42.41	48.33	48.85	48.79	52.71	50.27	42.52	48.9	49.25	48.73	59.21	46.78	50.92	48.23	49.87	51.08	54.57	51.61	52.98	46.15	47.01	50.91	50.39	43.21	47.65	48.67	47.75	50.24	43.87	42.44	40.44	54.23	50.33	51.43	50.08	51.65	44.86	45.2	40.52	50.68	51.76	48.83	45.31
		Paeonia delavayi var. lutea	47.35	48.96	50.49	53.19	42.21	48.33	49.33	48.68	52.71	50.02	42.59	49.18	49.25	48.73	59.21	46.78	51.08	48.23	49.87	51.08	53.75	51.61	52.98	44.42	46.76	51	50.28	43.27	47.65	48.67	47.75	50.76	43.87	41.56	40.44	54.23	50.33	51.4	49.97	51.7	44.86	45.2	40.52	50.68	51.76	48.83	45.31
		Paeonia emodi	47.67	47.9	50.82	53.05	42.94	47.42	51.26	48.44	52.04	50.4	43.12	48.82	49.25	49.19	57.61	46.31	51.7	49.96	50.57	52.08	54.97	52.58	52.76	45.45	46.61	50.93	50.29	42.06	47.88	48.67	46.77	50.39	43.7	43.55	40.57	54.13	50.06	51.55	49.27	51.33	45.15	45.5	40.52	50.36	49.7	48.58	45.57
		Paeonia intermedia	46.78	48.5	50.97	53.05	42.69	48.56	50.46	48.35	52.04	50.81	42.05	48.86	49.25	49.11	59.21	47.27	50.98	49.68	52.38	52.33	52.22	52.17	52.47	45.45	46.52	50.77	50.79	43.14	48.05	48.96	46.77	49.74	48.41	42.33	39.82	54.23	49.66	51.31	49.64	51.21	44.42	45.5	40.52	49.98	50.05	49.02	45.31
		Paeonia jishanensis 1	47.32	48.49	50.33	52.01	43.1	48.33	48.67	48.26	51.76	49.95	43.04	48.9	49.25	48.98	54.4	44.42	50.61	48.23	48.39	51.08	54.57	51.61	52.98	45.74	46.7	50.76	50.05	43.29	47.7	48.8	46.42	50.91	42.95	43.59	40.24	54.23	50.33	50.92	49.59	51.66	45.45	45.2	41.22	50.74	52.66	48.98	45.31
		Paeonia jishanensis 2	47.32	48.49	50.33	52.01	44.74	48.33	48.67	48.26	52.36	50	43.11	48.9	49.25	48.98	55.15	44.42	50.87	48.23	48.39	51.08	54.9	51.61	52.98	43.55	46.2	50.76	50.05	43.29	47.7	48.8	46.42	50.91	42.95	42.72	40.24	54.23	50.33	51	49.59	51.73	45.45	46.72	41.22	50.68	52.66	48.83	45.31
		Paeonia jishanensis 3	47.32	48.49	50.33	52.01	42.86	48.33	48.67	48.26	51.76	49.92	43.04	48.9	49.31	48.98	55.15	44.42	50.61	48.23	48.39	51.08	54.57	51.61	52.98	45.45	46.71	50.76	50.01	43.12	47.7	48.8	46.42	50.91	42.95	42.72	40.24	54.23	50.33	51	49.59	51.67	45.45	45.2	41.22	50.68	52.66	48.83	45.31
		Paeonia lactiflora 1	47.06	48.27	50.72	53.05	42.77	51.41	50.37	48.45	52.49	51.13	42.09	48.86	49.25	49.01	59.25	46.02	51.45	49.68	51.55	52.17	52.22	52.17	52.57	45.54	46.52	50.77	50.46	43.14	48.04	48.55	46.77	49.6	44.43	43.2	39.82	53.61	49.96	51.26	49.64	51.47	44.42	45.5	40.6	50.21	49.92	49.02	44.91
		Paeonia lactiflora 2	47.06	48.27	50.9	53.05	42.98	51.41	50.37	48.45	52.04	51.03	42.83	48.86	49.25	49.01	59.25	46.02	51.44	49.68	51.55	52.17	52.22	52.17	52.57	45.54	46.52	50.77	50.52	43.14	48.04	48.55	46.77	49.6	44.43	43.2	39.82	53.61	49.96	51.2	49.64	51.53	44.42	45.5	40.6	50.21	49.92	49.02	44.91
		Paeonia lactiflora 3	47.06	48.27	50.9	53.05	44.55	51.41	50.37	48.45	52.04	51.03	42.89	48.86	49.25	49.01	59.25	46.02	51.44	49.68	51.55	52.17	51.4	52.17	52.57	43.55	46.03	50.77	50.52	43.14	48.04	48.55	46.77	49.6	44.43	42.33	39.82	53.61	49.96	51.2	49.64	51.53	44.42	45.5	40.6	50.21	49.92	49.02	44.91
		Paeonia lactiflora 4	46.88	48.21	50.86	53.05	44.47	48.52	50.12	48.31	52.04	51.11	42.11	48.86	49.25	48.92	59.21	47.62	51.02	49.68	51.55	52.1	51.4	52.17	52.33	43.55	45.5	50.84	50.48	43.14	47.86	48.59	47.19	50.61	43.87	42.33	39.82	54.23	49.66	51.36	49.83	51.53	44.51	45.5	40.52	50.47	50.72	49.02	45.31
		Paeonia lactiflora 5	47.06	48.27	50.9	53.05	44.55	51.41	50.37	48.45	52.93	51.03	42.89	48.86	49.25	49.01	59.25	46.02	51.44	49.68	51.55	52.17	52.54	52.17	52.57	43.55	46.03	50.77	50.52	43.14	48.04	48.55	46.77	49.6	44.43	42.33	39.82	53.61	49.96	51.2	49.64	51.53	44.42	45.5	40.6	50.21	49.92	49.02	44.91
		Paeonia lactiflora 6	47.06	48.27	50.72	53.05	42.77	51.41	50.37	48.45	52.04	51.13	42.09	48.86	49.25	49.01	59.25	46.02	51.45	49.68	51.55	52.17	52.22	52.17	52.57	45.45	46.52	50.77	50.46	43.14	48.04	48.55	46.77	49.6	44.43	42.33	39.82	53.36	49.96	51.26	49.64	51.47	44.42	45.5	40.6	50.21	49.92	49.02	44.91
		Paeonia lactiflora 7	47.06	48.27	50.9	53.05	42.77	51.41	50.37	48.45	52.04	51.03	42.83	48.86	49.25	49.01	59.25	46.02	51.44	49.68	51.55	52.17	52.22	51.65	52.57	45.54	46.52	50.77	50.46	43.14	48.04	48.55	46.77	49.6	44.43	43.2	39.82	53.61	49.96	51.13	49.64	51.53	44.42	45.5	40.6	50.21	49.92	49.02	44.91
		Paeonia lactiflora 8	47.06	48.27	50.73	53.05	42.7	49.17	49.99	48.55	52.04	50.97	42.05	48.86	49.25	49.21	60.02	46.31	51.44	49.68	49.38	52.17	52.22	52.17	52.72	45.45	46.52	50.9	50.73	43.14	48.24	48.55	46.77	49.62	43.87	43.2	39.82	54.23	49.78	51.31	49.64	51.39	44.42	45.5	40.52	50.21	49.92	49.02	45.31
		Paeonia lactiflora 9	47.06	48.27	50.9	53.05	42.77	51.41	50.37	48.45	51.75	51.03	42.89	49.17	49.25	49.01	59.25	46.02	51.44	49.68	51.55	52.17	52.54	52.17	52.57	45.74	46.52	50.77	50.52	43.14	48.04	48.55	46.77	49.6	44.43	43.2	39.82	53.49	49.96	51.2	49.64	51.53	44.42	45.5	40.6	50.21	49.92	49.02	44.91
		Paeonia ludlowii	47.59	49.04	50.45	52.8	42.97	48.18	49.31	49.06	52.71	50.24	42.52	48.91	55.22	48.59	59.21	46.78	51.06	48.23	49.87	51.08	54.57	51.67	52.98	46.31	47.01	50.96	50.3	43.27	47.37	48.67	47.75	50.76	43.87	41.34	40.44	54.23	50.33	51.31	49.97	51.69	44.86	45.2	40.52	51.54	51.67	48.83	45.31
		Paeonia lutea	47.35	48.96	50.49	53.19	42.41	48.33	49.33	48.68	52.71	50.24	42.52	49.18	49.25	48.73	59.21	46.78	51.08	48.23	49.87	51.08	54.57	51.61	52.98	46.74	47.01	51	50.28	43.27	47.65	48.67	47.75	50.76	43.87	42.43	40.44	54.23	50.33	51.4	49.97	51.7	44.86	45.2	40.52	50.68	51.76	48.83	45.31
		Paeonia mairei	47.06	48.27	50.9	53.05	44.55	51.41	50.37	48.45	52.64	51.03	42.89	49.17	49.25	49.01	59.25	46.02	51.44	49.68	51.55	52.17	52.54	52.17	52.57	43.55	48.29	50.77	50.52	43.14	48.04	48.55	46.77	49.6	44.43	42.33	39.82	53.61	49.96	51.2	49.64	51.53	44.42	45.5	40.6	50.21	49.92	49.02	44.91
		Paeonia obovata 1	46.84	48.27	50.69	53.05	43.78	48.62	50.37	48.31	52.04	51.1	42.05	48.86	49.25	49.5	59.21	47.62	50.87	50.03	51.55	52.17	51.85	52.17	52.39	45.45	46.52	51.02	50.49	43.14	47.85	48.59	47.19	50.26	43.87	42.98	39.82	54.23	49.66	51.29	49.69	51.46	44.51	45.5	40.52	50.21	50.72	49.02	45.31
		Paeonia obovata 2	47.15	48.21	50.94	53.05	42.61	48.62	50.45	48.61	52.52	51.02	42.05	48.7	49.25	49.01	59.21	47.62	50.87	51.21	51.55	53.24	51.94	52.17	52.6	45.45	48.69	51.02	50.61	43.14	47.62	48.59	47.19	50.26	44.54	42.33	39.82	54.23	49.62	51.43	49.69	51.39	44.51	45.5	40.52	49.84	51.5	48.58	45.31
		Paeonia obovata 3	46.84	48.27	50.69	53.05	43.78	48.62	50.37	48.31	52.04	51.1	42.05	48.86	49.25	49.5	59.21	47.62	50.87	50.03	51.55	52.17	51.85	52.17	52.39	45.45	46.52	51.02	50.49	43.14	47.85	48.59	47.19	50.26	43.87	42.33	39.82	53.98	49.66	51.29	49.69	51.43	44.51	45.5	40.52	50.21	50.72	49.02	45.31
		Paeonia obovata var. japonica	47.15	48.21	51.06	53.05	42.61	48.62	50.45	48.61	52.52	51.02	42.05	48.7	49.25	49.01	59.21	47.62	50.87	51.21	51.55	53.24	51.94	52.17	52.6	45.45	48.69	51.02	50.61	43.14	47.62	48.59	47.19	50.26	44.54	42.33	39.82	53.98	49.62	51.43	49.69	51.39	44.51	45.5	40.52	49.84	51.5	48.58	45.31
		Paeonia ostii 1	47.7	48.49	50.33	52.01	42.72	48.33	48.86	48.26	51.76	49.73	43.14	48.9	49.25	48.23	59.21	44.14	50.67	48.23	49.87	51.08	54.57	51.61	52.98	45.74	46.7	50.93	50.01	43.33	47.7	48.8	46.52	50.68	41.61	42.16	40.24	54.23	50.46	51.19	49.7	51.8	45.45	45.02	41.22	50.68	52.66	48.39	45.31
		Paeonia ostii 2	47.61	48.49	50.33	52.01	43.1	48.05	48.86	48.26	51.55	49.87	43.04	48.9	49.25	48.63	59.21	44.32	50.67	48.23	49.87	51.08	54.57	51.61	52.98	45.31	46.7	50.76	50.01	43.14	47.7	48.73	46.36	50.72	43.55	43.59	40.24	54.23	50.46	51.17	49.77	51.73	45.45	45.2	41.22	50.68	52.66	48.83	45.31
		Paeonia ostii 3	47.61	48.49	50.33	52.01	43.1	48.05	48.86	48.26	51.55	49.87	43.04	48.9	49.25	48.63	59.21	44.32	50.67	48.23	49.87	51.08	54.57	51.61	52.98	45.31	46.7	50.76	50.01	43.14	47.7	48.73	46.36	50.72	43.55	43.59	40.24	54.23	50.46	51.17	49.77	51.73	45.45	45.2	41.22	50.68	52.66	48.83	45.31
		Paeonia ostii 4	47.61	48.49	50.33	52.01	43.1	48.05	48.86	48.26	51.55	49.87	43.04	48.9	49.25	48.63	59.21	44.32	50.67	48.23	49.87	51.08	54.57	51.61	52.98	45.31	46.7	50.76	50.01	43.14	47.7	48.73	46.36	50.72	43.55	43.59	40.24	54.23	50.46	51.17	49.77	51.73	45.45	45.2	41.22	50.68	52.66	48.83	45.31
		Paeonia potaninii	47.59	48.91	50.56	52.8	42.36	48.33	49.3	48.68	52.71	50.85	42.52	48.9	49.25	48.73	59.21	46.78	51.08	49.06	49.87	51.08	54.57	51.61	52.98	46.15	47.77	50.83	50.3	43.27	47.83	48.67	47.75	50.62	43.87	42.44	40.44	54.23	50.33	51.42	49.97	51.86	44.86	45.2	40.52	49.21	51.76	48.83	45.31
		Paeonia qiui	47.32	48.34	50.33	52.01	43.1	48.33	48.67	48.26	51.76	49.86	43.04	48.9	49.25	48.94	55.15	44.42	50.61	48.23	49.03	51.08	54.57	51.61	52.98	45.5	46.7	50.76	50.01	43.14	47.85	48.8	46.42	50.71	42.95	43.59	40.24	54.23	50.33	51.05	49.46	51.57	44.72	45.2	41.22	50.68	52.26	48.83	45.31
		Paeonia rockii 1	47.32	48.33	50.33	52.01	42.86	48.33	48.67	48.26	51.76	49.86	42.96	48.9	49.25	48.94	55.15	45.73	50.61	48.23	49.03	51.08	54.57	52.13	52.98	45.45	46.71	50.76	50.01	42.99	47.85	48.8	46.42	50.71	42.95	42.9	40.24	54.23	50.33	51.07	49.7	51.55	45.45	45.2	41.22	50.68	52.22	48.83	45.31
		Paeonia rockii 2	47.32	48.34	50.33	52.01	43.1	48.33	48.67	48.26	51.76	49.86	43.04	48.9	49.25	48.94	55.15	44.42	50.61	48.23	49.03	51.08	54.57	51.61	52.98	45.5	46.7	50.76	50.01	43.14	47.85	48.8	46.42	50.71	42.95	43.59	40.24	54.23	50.33	51.05	49.46	51.57	44.72	45.2	41.22	50.68	52.26	48.83	45.31
		Paeonia rockii 3	47.44	48.49	50.4	53.65	42.47	48.33	48.78	50.23	51.55	49.87	43.14	48.9	49.25	48.49	59.21	44.42	50.67	48.23	49.87	51.08	54.57	51.61	53.47	45.45	46.71	51.92	50.01	43.33	47.7	48.8	46.36	50.72	43.55	41.29	40.24	54.23	50.46	51.05	49.7	51.66	45.45	45.02	41.22	50.68	52.69	48.83	45.31
		Paeonia rockii subsp. taibaishanica	47.44	48.49	50.33	52.01	42.28	48.33	48.86	48.26	51.76	49.71	43.14	48.9	49.25	48.55	59.21	44.42	50.67	48.23	49.87	51.08	54.57	51.61	52.88	45.79	45.67	50.65	50.01	43.33	47.7	48.8	46.52	50.72	43.55	41.29	40.24	54.23	50.46	51.13	49.7	51.83	45.45	45.02	41.22	50.6	52.66	48.83	45.31
		Paeonia suffruticosa 1	47.32	48.18	50.33	52.01	42.86	48.33	48.86	48.26	51.55	49.69	43.04	48.88	49.25	48.65	59.21	44.42	51.03	48.23	47.83	51.08	54.57	51.61	53.06	45.03	46.71	50.9	50.07	43.14	47.85	48.8	46.52	52.77	42.95	42.72	40.24	54.23	50.87	51.27	49.7	51.59	45.45	45.2	41.22	50.16	53.52	48.83	44.46
		Paeonia suffruticosa 2	47.44	48.49	50.33	52.01	43.1	48.49	48.86	48.26	52.41	49.69	42.98	48.9	49.25	48.63	59.21	44.42	50.67	48.23	49.87	51.08	54.57	51.61	52.98	45.31	46.7	50.09	50.01	43.14	47.7	48.8	46.52	50.58	43.55	43.59	40.24	54.23	50.46	51.1	49.5	51.77	45.45	45.2	41.22	50.68	52.69	48.83	44.46
		Paeonia suffruticosa 3	47.44	48.49	50.33	52.01	43.1	48.49	48.86	48.26	52.41	49.69	43.04	48.9	49.25	48.63	59.21	44.42	50.67	48.23	49.87	51.08	54.57	51.61	52.98	45.31	46.7	50.09	50.01	43.14	47.7	48.8	46.52	50.58	43.55	43.59	40.24	54.23	50.46	51.1	49.5	51.77	45.45	45.2	41.22	50.68	52.69	48.83	45.31
		Paeonia suffruticosa 4	47.32	48.18	50.33	52.01	44.74	48.33	48.86	48.26	52.16	49.69	43.04	48.88	49.25	48.65	59.21	44.42	51.03	48.23	47.83	51.08	54.9	51.61	53.06	43.12	46.2	50.9	50.07	43.14	47.85	48.8	46.52	53.03	42.95	42.72	40.24	54.23	50.87	51.27	49.7	51.59	45.45	45.2	41.22	50.16	53.52	48.83	45.31
		Paeonia suffruticosa 5	47.44	48.49	50.33	52.01	44.74	48.49	48.95	48.26	53.33	49.69	43.11	48.9	49.25	48.63	59.21	44.42	50.67	48.23	49.87	51.08	54.9	51.61	52.98	43.12	46.2	50.09	50.01	43.14	47.7	48.8	46.52	50.58	43.55	42.72	40.24	54.23	50.46	51.2	49.5	51.76	45.45	45.2	41.22	50.68	52.69	48.83	45.31
		Paeonia suffruticosa 6	47.44	48.49	50.33	52.01	43.1	48.49	48.95	48.26	52.41	49.69	43.04	48.9	49.25	48.63	59.21	44.42	50.67	48.23	49.87	51.08	54.57	51.61	52.98	45.31	46.7	50.09	50.01	43.14	47.7	48.8	46.52	50.58	43.55	43.59	40.24	54.23	50.46	51.2	49.5	51.76	45.45	45.2	41.22	50.68	52.69	48.83	45.31
		Paeonia suffruticosa 7	47.32	48.18	50.33	52.01	43.1	48.33	48.67	48.26	51.76	49.86	43.04	48.9	49.25	48.94	55.15	44.42	50.97	48.23	49.03	51.08	54.57	51.61	52.98	45.74	46.81	50.8	50.01	43.14	47.85	48.8	46.42	50.76	42.95	43.59	40.44	54.23	50.33	51.17	49.7	51.55	45.45	45.2	40.52	50.68	52.26	48.83	45.31
		Paeonia suffruticosa 8	47.44	48.49	50.33	52.01	43.1	48.49	48.95	48.26	52.41	49.69	43.04	48.9	49.25	48.63	59.21	44.42	50.67	48.23	49.87	51.08	54.57	51.61	52.98	45.31	46.7	50.09	50.01	43.14	47.7	48.8	46.52	50.58	43.55	43.59	40.24	54.23	50.46	51.2	49.5	51.76	45.45	45.2	41.22	50.68	52.69	48.83	45.31
		Paeonia suffruticosa 9	48.12	49.05	50.46	52.8	42.36	48.11	49.28	48.75	52.71	50.5	42.52	48.9	49.25	48.96	59.21	46.78	51.08	48.23	49.87	50.86	54.57	51.61	53.49	46.15	47.01	50.96	50.43	43.27	47.65	48.67	47.75	50.76	43.87	41.32	40.24	54.23	50.35	51.4	49.97	51.67	44.86	45.2	41.22	50.8	50.94	49.1	45.31
		Paeonia suffruticosa 10	47.23	48.34	50.33	52.01	44.74	48.33	48.88	48.26	52.36	49.94	43.11	48.9	49.25	48.94	55.15	44.42	50.61	48.23	49.87	51.08	54.57	51.61	52.98	43.55	46.2	50.76	50.01	43.14	47.85	48.8	46.42	50.71	42.95	42.72	40.24	54.23	50.33	51.05	49.7	51.43	45.45	45.2	41.22	50.8	52.26	48.83	45.31
		Paeonia suffruticosa 11	47.44	48.49	50.33	52.01	43.1	48.49	48.86	48.26	52.41	49.69	43.04	48.9	49.25	48.63	59.21	44.42	50.67	48.23	49.87	51.08	54.57	51.61	52.98	45.31	46.7	50.09	50.01	43.14	47.7	48.8	46.52	50.58	43.55	43.59	40.24	54.23	50.46	51.1	49.5	51.77	45.45	45.2	41.22	50.68	52.69	48.83	45.31
		Paeonia veitchii 1	47.38	48.8	50.49	53.05	42.7	48.56	50.6	48.55	52.04	50.88	41.99	48.86	49.25	49.12	59.21	46.84	51.47	50.04	51.55	51.31	52.22	52.63	52.39	45.45	46.52	50.93	50.48	42.97	47.97	48.61	46.24	50.12	43.87	43.2	39.82	53.78	49.33	51.5	49.8	51.46	44.34	45.5	40.52	50.21	49.12	48.58	45.31
		Paeonia veitchii 2	47.06	48.97	50.49	53.05	42.33	48.56	50.39	48.45	52.04	50.9	42.05	48.86	49.25	49.07	59.21	46.31	51.39	49.68	51.55	52.17	52.22	52.17	52.39	45.51	46.52	50.9	50.25	43.14	47.97	48.49	46.77	49.82	43.87	43.09	39.82	53.65	49.43	51.21	49.48	51.26	44.42	45.5	40.52	50.21	49.89	48.58	45.31
Penthoraceae		Penthorum chinense	46.04	46.41	47.48	52.13	42.57	43.41	49.53	49.61	51.01	51.42	40.71	48.13	45.83	46.32	39.54	38.62	46.11	40.13	50.37	48.67	54.73	48.09	52.31	45.65	38.65	47.18	48.27	39.1	45.91	45.93	43.82	44.5	51.13	37.43	43.59	53.73	48.8	48.13	49.09	50.11	44.76	45.81	40.75	47.5	42.46	49.1	45.35
Saxifragaceae		Astilbe chinensis	45.43	45.53	46.7	48.97	50.6	44.97	44.96	46.52	51.3	47.31	43.02	48.27	53.08	48.36	52.11	43.45	47.91	41.39	50.67	50.34	60.92	50.62	51.74	42.73	40.39	49.36	48.33	40.17	44.52	46.9	43.95	47.03	48.4	38.02	46.15	54.25	50.32	49.15	50.23	50.44	44.25	45.9	41.05	48.34	45.39	47.56	44.46
		Astilbe koreana	45.55	45.53	46.61	48.97	50.81	44.61	44.53	48.44	51.3	47.29	43.74	48.27	53.18	48.44	52.11	43.78	47.97	41.78	50.67	50.34	60.92	50.62	51.74	42.73	40.39	49.44	48.33	40.17	44.52	46.82	43.95	47.06	48.22	37.63	45.6	54.25	50.32	49.13	50.23	50.4	44.25	45.9	41.05	48.34	44.99	47.56	44.46
		Astilbe rivularis	46.11	45.53	46.73	50.4	50.35	45.26	47.67	46.05	50.58	47.59	43.39	48.27	53.08	49.06	52.41	42.49	47.97	43.44	49.28	50.03	60.92	50.85	51.41	43.1	40.39	50.29	48.06	40.26	44.5	47.34	43.95	46.02	53.84	38.02	45.72	54.25	50.26	49.27	50.08	49.96	44.25	45.9	41.05	48.09	45.86	47.56	44.46
		Astilboides tabularis	46.33	45.01	47.67	53.17	52.17	46.62	47.86	46.6	51.08	47.43	43.08	48.32	56.32	47.95	48.57	42.67	47.37	41.6	51.41	50.34	59.64	50.01	52.37	44.5	38.25	49.93	47.54	39.79	44.82	46.94	43.77	46.54	48.4	44.56	44.78	54.08	48.31	49.07	50.37	49.87	44.28	45.9	40.9	50.39	47.06	46.55	44.25
		Bergenia purpurascens 1	46.38	45.27	47.79	51.87	50.61	46	49.21	46.75	52.11	47.12	44.27	47.78	46.49	46.65	48.79	41.02	46.89	40.98	51.01	50.8	59.82	49.47	53.96	44.76	37.77	49.99	48.1	39.04	44.12	46.3	43.35	46.86	47.66	37.41	45.5	53.86	49.12	48.85	50.02	49.72	44.48	45.35	39.82	48.75	47.27	47.21	44.25
		Bergenia purpurascens 2	46.09	45.36	47.79	51.87	50.61	46	48.97	46.75	52.11	47.09	44.54	48.07	46.49	46.38	48.79	41.06	46.64	41.35	51.01	50.8	59.82	49.47	54.35	44.42	37.77	50.05	47.97	39.04	44.03	46.3	43.47	47.12	47.66	37.41	45.51	53.86	49.12	48.76	50.03	49.71	44.48	45.35	39.82	48.75	47.44	47.21	44.25
		Bergenia scopulosa	46.36	45.27	47.79	51.87	50.61	46	48.97	46.75	52.11	46.98	44.54	47.78	46.49	46.68	48.79	41.21	46.64	41.24	51.01	51.06	59.82	50.48	53.83	44.76	37.77	50.05	48.01	39.68	43.99	46.89	43.7	46.91	47.67	37.17	45.5	53.89	49.43	48.76	50.23	49.75	44.48	45.52	39.82	48.75	47.44	47.21	44.25
		Boykinia aconitifolia	48.31	43.75	48.16	52.62	48.54	46.33	50.21	47.32	51.54	48.93	43.89	47.74	43.76	46.53	51	43.29	46.19	42.71	49.23	49.75	61	49.43	51.87	44.57	38.61	49.25	47.55	39.96	45.59	47.55	44.04	47.87	48.52	37.42	46.1	54.04	49.63	49.02	49.82	50.78	43.8	45.21	39.05	47.88	45.39	47.92	45.15
		Chrysosplenium album	45.71	45.18	46.75	53.89	47.58	44.9	44.78	45.18	52.44	47.8	43.13	48.17	57.69	47.82	47.13	41	47.25	39.96	47.3	49.24	57.33	50.61	51.19	40.7	36.24	48.46	47.01	40.7	45.73	47.02	43.59	46.94	41.68	38.36	41.64	53.45	49.36	47.87	50.41	49.8	45.05	45.9	39.35	51.55	44.56	48.22	43.15
		Chrysosplenium alternifolium 1	45.56	45.7	49	59.34	47.31	46.02	45.89	48.23	52.98	45.64	42.28	48.23	56.66	47.15	47.52	40.83	47.86	39.7	47.96	50.2	58.94	49.7	52.74	41.59	40.42	49.68	46.45	39.92	44.83	46.44	45.43	46.25	43.31	37.3	43.32	53.29	50.28	47.91	49.56	49.69	44.66	46.78	41.37	50.58	48.03	47.28	43.94
		Chrysosplenium alternifolium 2	45.66	46.08	49.04	59.34	46.57	46.02	45.5	48.23	51.83	45.96	42.3	48.13	56.77	47.51	47.52	40.83	48.13	39.7	47.96	50.2	58.94	49.7	52.88	41.59	40.42	49.71	46.62	40	44.35	46.47	45.43	46.25	43.31	37.3	44.48	53.29	50.21	48	49.76	49.57	44.66	46.78	41.37	50.29	48.03	47.45	43.94
		Chrysosplenium aureobracteatum	45.78	45.31	47.58	55.34	47.41	45.14	45.71	45.41	54.41	47.66	43.42	47.83	55.98	48.08	47.98	39.49	47.67	39.56	47.3	49.29	57.33	50.61	51.11	38.76	35.78	48.65	47.36	40.73	46.18	46.69	43.5	47.32	42.58	38.31	41.64	53.22	50	47.73	50.87	49.36	44.25	45.62	40.32	51.05	44.61	48.46	43.46
		Chrysosplenium axillare	45.18	45.58	48.08	53.41	51.05	45.34	45.72	47.11	52.79	47.9	43.38	48.22	56.01	47.33	47.84	42.08	46.69	40.04	46.87	50.35	54.79	49.85	52.59	39.79	36.27	48.36	47.13	39.57	44.94	46.65	43.69	48.01	42.72	38.5	43.11	52.03	52.05	47.98	50.25	49.71	46.19	46.62	40.8	51.24	47.79	49.17	43.72
		Chrysosplenium biondianum	47.1	44.69	47.29	55.43	46.04	46.07	45.5	48.66	52.71	47.78	44.11	48.07	58.8	48.03	44.13	41.29	47.51	40.04	49.97	49.07	56.71	49.48	51.33	41.05	36.27	48.97	47.58	40.89	46.12	46.67	43.76	46.71	43.31	39.02	43.92	52.98	49.07	48.13	50.98	49.66	45.99	46.72	39.44	50.04	45.55	48.26	45.51
		Chrysosplenium carnosum	44.94	45.28	48.32	56.67	47.67	45.13	42.91	46.15	53.19	47.55	44.57	47.56	57.42	46.82	51.55	40.71	47.92	39.67	48.13	50.67	57.33	50.55	51.85	40.31	37.19	49.6	47.24	39.7	44.72	45.84	43.56	47.03	44.27	40.59	44.31	53.24	51.36	48.32	49.4	50.37	45.16	46.68	41.65	50.38	46.98	47.92	43.06
		Chrysosplenium davidianum	45.48	45.46	48.26	57.92	46.68	46.31	45.65	46.41	53.15	47.36	43.28	48.04	55.94	48.71	45.84	41.98	49.26	41.28	49.17	50.22	56.43	49.93	53.09	40.89	41.68	49.78	47.27	40.32	45.5	45.59	44.04	47.44	43.31	39.64	45.71	53.24	51.35	47.89	49.98	50.38	44.66	46.77	40.57	51.2	45.14	47.92	43.94
		Chrysosplenium delavayi	46.43	45.7	46.88	54.31	47.58	46.83	45.43	48.61	52.67	47.36	45.52	48.29	58.8	48.6	49.49	41.83	47.9	39.43	48.73	48.04	57.1	45	51.57	40.44	36.75	48.63	47.51	40.63	45.55	46.46	45.33	46.4	42.52	38.51	44.36	53.24	49.35	48.04	51.15	49.57	46.12	46.42	40.51	48.08	43.98	47.93	42.88
		Chrysosplenium echinus	46.54	44.87	46.66	53.8	48.87	45.6	45.11	45.48	51.41	48.74	42.25	48.27	56.93	48.21	46.94	40.64	46.74	40.72	48.97	48.85	58.75	48.18	49.84	39.91	35.86	48.84	47.53	39.56	46.17	46.75	43.67	46.72	41.13	37.79	42.25	53.24	49.33	48.18	51.12	49.75	45.75	46.8	42.45	49.79	46.74	46.71	43.15
		Chrysosplenium fauriei	46.65	45.03	47.19	53.56	48.87	45.57	44.83	45.79	51.41	48.33	42.39	48.31	56.93	48.11	46.94	41.21	46.74	40.72	48.11	48.85	58.75	48.18	49.79	39.68	35.89	48.98	47.35	39.56	46.23	46.66	43.84	46.72	41.13	37.74	42.58	53.24	49.33	48.36	51.16	49.7	45.47	46.71	42.45	50.24	46.67	46.71	43.15
		Chrysosplenium flagelliferum	46.23	45.26	47.83	56.09	48.03	45.51	43.35	50.69	52.3	47	42.94	48.72	56.64	48.6	45.57	38.07	47.58	40.85	49.79	48.71	53.62	50.81	52.15	41.95	40.61	48.87	47.08	39.2	44.78	46.56	43.59	47.19	42.03	39.77	44.11	53.58	51.27	48.22	49.53	49.85	46.12	46.09	41.09	47.87	45.35	49.9	43.72
		Chrysosplenium forrestii	44.97	45.56	48.39	55.07	49.08	44.8	45.15	45.68	52.67	46.33	47.05	47.93	53.53	48.35	37.05	41.55	49.13	41.68	47.67	46.44	55.24	50.23	53.24	40.42	37.35	49.48	47.08	39.8	45.78	45.97	44.08	46.57	42.73	39.64	43.65	53.22	50.17	47.81	50.28	50.48	44.66	46.68	42.12	52.03	46.85	47.73	43.94
		Chrysosplenium giraldianum	46.9	45.62	48.86	57.47	45	44.99	45.53	47.87	51.81	46.89	42.61	48.2	57.27	48.14	45.84	40.3	48.52	39.08	48.42	51.68	56.83	49.15	52.58	40.78	41.13	50.35	47.12	40.28	44.92	45.96	42.78	46.51	43.7	37.56	43.88	53.11	50.79	47.86	49.09	49.89	45.32	46.68	41.4	50.93	45.89	47.86	43.94
		Chrysosplenium glossophyllum	45.52	45.53	48.31	59.09	46.41	45.39	45.32	47.54	52.84	47.66	42.6	48.11	55.94	48.4	47.69	42.85	49.33	40.84	49.33	50.67	56.07	50.36	53.81	40.89	40.88	49.86	48.24	41.38	45.26	46.02	43.33	47.53	43.95	40.64	45.71	53.93	50.35	48.12	50.57	50.45	44.66	46.81	40.57	50.98	47.42	48.94	43.94
		Chrysosplenium grayanum	44.69	45.94	48.07	51.64	49.16	45.34	43.67	48.38	53.54	46.43	42.54	48.34	55.11	48.05	47.66	41.42	45.8	39.67	47.92	48.67	57.33	48.42	49.39	41.79	36.47	48.61	46.63	39.91	43.26	46.36	44.47	47.16	46.08	39.4	43.87	52.23	50.35	47.22	50.26	49.12	43.38	46.42	40.36	47.8	45.93	49.03	44.35
		Chrysosplenium griffithii	45.88	45.44	48.15	58.2	46.67	45.13	46.6	46.11	52.29	45.98	44.19	48.35	55.9	48.11	47.69	41.69	48.97	39.9	47.14	50.02	56.07	49.84	52.7	40.59	40.81	49.54	46.8	39.78	44.75	46.11	44.2	46.3	42.73	37.11	42.52	53.24	49.96	47.66	49.94	50.43	44.66	46.68	41.9	51.57	46.67	48.11	43.94
		Chrysosplenium griffithii var. intermedium	45.97	45.44	48.33	58.2	46.67	45.13	46.62	44.66	52.29	46.1	44.19	48.35	55.9	48.13	45.47	41.39	49.01	39.9	48.69	50.02	56.07	50.22	52.75	40.95	41.21	49.63	46.83	39.84	44.84	46.22	44.2	46.47	42.73	37.11	42.52	53.24	49.95	47.86	49.92	50.51	44.66	46.72	41.57	51.9	47.41	48.33	43.94
		Chrysosplenium henryi	45.52	45.53	48.31	59.09	46.41	45.6	45.32	47.55	52.84	47.76	42.6	48.11	55.94	48.33	47.69	42.85	49.03	40.84	49.33	50.67	56.07	50.36	53.5	40.89	41.13	49.86	47.31	41.03	45.31	45.87	43.33	47.53	43.95	40.64	45.71	53.93	50.35	48.14	50.5	50.47	44.66	46.77	40.57	50.98	46.58	48.94	43.94
		Chrysosplenium hydrocotylifolium	45.39	44.78	48.45	61	47.21	45.92	45.08	47.42	52.76	43.84	42.62	48.9	54.34	48.3	50.99	42.41	47.78	41.52	48.49	48.01	56.36	52.27	51.99	41.31	37.04	48.46	46.64	40.04	45.07	46.07	43.92	46.88	43.31	39.56	43.42	52.51	49.59	48.08	50.62	50.08	44.8	46.49	42.24	48.6	46.51	48.41	43.72
		Chrysosplenium japonicum	45.56	45.7	49	59.34	47.31	46.02	45.89	48.23	52.98	45.64	42.28	48.23	56.66	47.15	47.52	40.83	47.86	39.7	47.96	50.2	58.94	49.7	52.74	41.59	40.42	49.68	46.45	39.92	44.83	46.44	45.43	46.25	43.31	37.3	43.32	53.29	50.28	47.91	49.56	49.69	44.66	46.78	41.37	50.29	48.03	47.28	43.94
		Chrysosplenium kamtschaticum	46.43	45.28	46.97	53.8	49.05	45.67	45.7	45.48	51.41	48.47	42.33	48.27	56.93	48.11	46.94	41.21	46.88	40.72	48.97	48.85	58.75	48.18	49.94	39.57	35.89	48.8	47.41	39.56	46.17	46.66	43.99	46.88	41.13	37.79	42.25	53.24	49.33	48.19	50.93	49.87	45.47	46.71	42.45	49.62	46.58	46.71	43.15
		Chrysosplenium kiotense	45.62	44.75	47.28	53.36	48.78	45.85	45.78	45.91	52.85	46.78	43.79	48.16	57.84	47.38	47.88	40.3	46.7	39.68	47.14	48.96	57.04	48.96	50.99	40.09	36.27	48.66	47.65	40	45.48	46.99	43.55	47.78	41.34	37.56	42.27	52.97	49.59	48.5	50.46	49.59	44.91	46.71	40.8	49.79	46.62	48.64	43.15
		Chrysosplenium lanuginosum 1	45.24	46.07	48.38	57.48	48.81	44.91	44.34	44.34	54.4	47.63	42.65	48.25	58.06	46.66	50.16	40.91	48.65	41.12	49.24	50.14	59.33	50.08	52.74	39.54	42.32	50.41	47.63	39.79	45.48	46.2	42.93	46.96	43.7	36.98	44.12	53.24	50.09	48.15	49.64	49.97	47.89	46.68	40.64	50.27	46.12	51.98	43.94
		Chrysosplenium lanuginosum 2	45.24	46.07	48.38	57.48	48.81	44.91	44.34	44.34	54.4	47.63	42.65	48.25	58.06	46.66	50.16	40.91	48.65	41.12	49.24	50.14	59.33	50.08	52.74	39.54	42.32	50.41	47.63	39.79	45.48	46.2	42.93	46.96	43.7	36.98	44.12	53.24	49.74	48.15	49.64	49.97	47.89	46.68	40.64	50.27	46.12	51.98	43.94
		Chrysosplenium lectus-cochleae	45.83	45.37	47.76	53.53	46.78	44.97	47.05	47.57	52.99	46.46	42.95	48.15	56.77	48.17	45.06	40.96	46.98	41.91	46.54	48.66	56.93	49.9	50.75	39.61	36.15	48.71	47.29	40.05	45.78	46.83	43.68	47.3	42.72	37.99	41.64	53.24	50.06	47.86	50.81	49.51	45.1	45.9	39.35	50.05	44.6	47.94	43.79
		Chrysosplenium macrophyllum	45.6	45	48.6	60.06	47.43	46.33	44.07	47.14	52.14	44.38	42.12	48.87	52.7	47.53	48.06	43.48	47.98	40.11	47.96	48.72	55.78	50.24	51.73	41.11	40.02	48.34	46.53	38.64	44.98	46.2	43.8	46.29	43.09	37.25	43.17	53.24	50.45	48.3	50.45	49.72	46.01	46.49	41.81	49.84	45.96	47.44	43.72
		Chrysosplenium macrospermum	45.72	45.59	47.66	52.89	46.78	44.97	46.44	45.04	53.65	46.45	42.75	48.15	57.69	48.03	45.06	41	46.98	41.86	46.54	48.9	57.33	49.9	50.42	40.22	36.15	48.87	47.25	40.05	45.54	46.83	43.48	47.34	42.11	37.99	41.64	53.24	49.86	47.84	50.66	49.65	45.1	45.99	39.35	50.2	43.75	47.94	43.79
		Chrysosplenium macrostemon	46.65	45.03	47.19	53.56	48.87	45.57	44.83	45.79	51.41	48.33	42.39	48.31	56.93	48.11	46.94	41.21	46.74	40.72	48.11	48.85	58.75	48.18	49.79	39.68	35.89	48.98	47.35	39.56	46.23	46.66	43.84	46.72	41.13	37.74	42.58	53.24	49.33	48.36	51.16	49.7	45.47	46.8	42.45	50.24	46.67	46.71	43.15
		Chrysosplenium microspermum	47.05	45.95	47.26	58.59	47.67	45.36	43.28	45.24	51.1	47.33	42.65	48.55	56.15	47.53	45.25	44.12	49.36	39.39	49.18	48.44	56.11	45.12	52.7	42.33	40.84	48.58	47.25	39.54	44.52	45.99	41.87	46.33	43.7	36.92	43.25	53.45	51.37	48.38	50.27	48.74	45.66	46.72	41.14	50.65	47.5	47.61	42.61
		Chrysosplenium nepalense	43.3	46.06	48.46	52.44	48.54	45.84	45.42	48.02	53.32	46.08	43.83	48.26	56.88	49.39	45.25	42.13	46.18	38.95	49.99	49.2	56.25	49	51.22	39.85	36.69	48.24	47.25	40.01	43.92	46.76	43.43	47.31	43.31	39.08	48.01	50.9	49.19	48.33	50.65	48.74	44.53	46.72	40.8	48.82	45.87	47.1	43.72
		Chrysosplenium nudicaule	45.98	45.13	48.66	60.21	46.78	45.92	48.16	46.89	52.08	47.17	42.4	48.51	57.11	47.46	45.84	40.91	48.63	40.38	48.69	49.96	56.07	49.93	52.43	40.53	41.1	49.77	47	39.85	44.14	45.64	44.2	46.58	42.73	35.97	44.23	53.24	49.14	48.07	50.12	50.22	44.66	46.68	42.12	51.35	46.67	47.07	43.94
		Chrysosplenium pilosum 1	45.65	45.41	47.77	53.53	46.47	44.97	45.61	45.49	52.99	46.6	42.95	48.15	57.69	48.21	45.06	40.96	47.12	41.91	46.54	48.78	57.33	49.9	50.75	39.61	38.5	48.78	47.29	40.28	45.78	46.85	43.7	47.3	42.11	37.99	41.64	53.24	49.9	47.94	50.79	49.42	45.1	45.99	39.35	50.05	44.74	47.94	43.79
		Chrysosplenium pilosum 2	45.91	45.59	47.6	53.27	46.92	45.42	45.71	46.09	54.46	47.33	43.41	48.33	57.55	48.32	47.13	41	48.06	39.07	46.15	48.62	57.33	50.87	50.59	39.65	35.26	48.07	46.96	40.14	45.6	46.69	43.3	46.41	42.58	38.31	43.28	53.22	48.35	47.74	50.63	49.04	45.93	45.9	41.93	51.62	43.85	48.72	43.15
		Chrysosplenium qinlingense	46.78	46.06	47.95	55.33	46.57	46.07	45.31	47.57	51.08	47.5	44.26	48.12	58.16	48.26	49.34	41.3	47.19	40.13	49.74	48.3	57.94	49.48	50.5	41.19	37.23	48.77	47.41	40.34	46.08	46.47	43.29	45.72	43.31	38.81	43.31	52.91	50.49	48.31	50.93	50.46	45.71	46.72	40.51	50.8	46.59	48.07	43.72
		Chrysosplenium ramosum	46.4	45.55	47.97	59.35	46.94	46.07	45.51	48.46	53.06	46.58	43.97	47.96	57.32	48.42	47.99	42.86	47.71	41.02	49.13	48.43	57.33	49.48	50.54	40.95	35.37	48.79	47.4	40.45	45.15	46.32	43.46	46.06	43.31	37.66	44.67	53.14	49.72	48.73	50.83	50.02	44.5	46.68	40.51	50.06	46.74	48.2	43.28
		Chrysosplenium serreanum	45.25	45.66	48.89	58.69	46.81	45.13	46.07	45.16	52.7	46.28	42.32	48.23	57.89	48.57	49.56	39.87	47.69	38.14	46.9	49.56	57.33	49.69	53.3	41.59	39.94	49.03	46.94	39.7	44.07	46.56	44.84	46.74	42.96	36.72	44.05	52.61	50.86	48.27	49.06	49.56	44.54	46.78	40.81	49.87	46.84	48.41	43.94
		Chrysosplenium sinicum 1	43.53	45.9	48.38	51.4	48.22	45.54	45.68	48.25	53.38	47.11	45.04	48.17	56.88	49.21	47.11	42.22	46.67	41.39	50.02	48.83	54.82	46.47	50.67	38.84	36.77	48.41	46.62	39.6	43.92	46.75	43.71	47.14	43.31	39.86	48.66	52.12	48.96	47.95	50.27	49.16	44.53	46.68	40.8	47.75	46.23	49.35	43.72
		Chrysosplenium sinicum 2	43.53	45.9	48.38	52.74	48.22	45.54	45.68	48.25	53.38	47.11	45.04	48.17	56.88	49.21	47.11	42.22	46.67	41.39	50.02	48.83	54.82	46.47	50.67	38.84	36.77	48.41	46.62	39.6	43.92	46.75	43.71	47.14	43.31	39.86	48	52.12	49.32	47.98	50.27	49.16	44.53	46.72	40.8	47.75	46.23	49.35	43.72
		Chrysosplenium taibaishanense	45.93	45.39	48.4	56.2	47.07	45.15	47.67	47.19	53.85	47.11	43.12	48.7	56.85	48.34	50.91	41.86	48.97	41.24	49.17	49.23	58.01	50.23	53.73	40.89	41.13	49.51	47.2	39.8	45.69	45.99	43.47	47.17	43.31	40.18	44.15	53.24	49.46	48.6	50.52	50.46	44.22	46.71	39.17	50.19	47.52	47.92	43.94
		Chrysosplenium uniflorum	46.37	45.62	48.9	58.2	47.27	45.13	44.72	47.85	52.55	45.87	42.24	47.89	55.9	47.85	50.23	40.91	48.32	39.7	48.69	49.96	56.83	49.03	52.66	40.78	37.57	49.97	47.17	39.75	45.42	45.08	43.47	46.61	43.95	37.56	43.41	53.24	50.15	47.98	49.28	49.92	46.5	46.68	41.4	50.78	46.2	47.66	43.94
		Chrysosplenium zhangjiajieense	45.57	45.21	48.48	61	48.44	46.55	44.33	46.46	52.52	44.31	43.55	48.87	52.7	48.17	45.48	40.51	47.67	40.67	48.84	48.32	57.63	50.47	52.29	41.3	41.49	48.33	46.53	39.44	44.72	46.09	44.09	46.29	43.31	37.25	42.14	53.24	50.37	48.39	50.22	49.71	47.01	46.5	41.81	49.22	46.09	47.74	43.72
		Chrysosplenium zhouzhiense	46.44	44.96	48.52	60.43	45.98	44.67	44.53	45.59	53.76	45.93	43.25	49.68	56.04	48.26	45.84	45.25	48.16	37.73	49.55	48.93	53.3	50.02	51.61	41.48	41.21	48.45	47.55	40.88	45.09	47.34	43.59	47.62	43.97	40.04	42.46	52.91	51.16	48.48	50.15	50.23	45.15	45.94	40.67	50.03	44.76	47.48	43.72
		Heuchera abramsii	45.69	45.6	47.59	52.79	50.81	44.85	46.74	44.94	52.37	47.63	43.55	47.94	46.67	48.67	47.86	42.95	47.6	41.16	51.36	51.39	58.21	47.51	51.96	44.03	41.04	49.34	48.07	40.17	44.41	46.85	42.77	46.04	49.55	37.28	45.76	54.01	49.16	49	50.3	50.58	42.89	45.9	40.43	49.56	44.12	46.78	44.25
		Heuchera alba	45.95	45.58	48.43	52.91	48.58	44.96	45.37	45.07	52.37	48.06	43.45	47.94	46.67	49.12	47.96	42.41	47.24	41.16	50.16	51.28	56.78	48.02	52.17	43.8	40.68	49.11	47.81	39.96	44.88	46.92	42.51	46.39	48.52	37.13	43.71	54.01	49.4	48.71	49.95	50.28	44.8	47.35	40.43	49.91	43.51	47.48	44.25
		Heuchera caespitosa	45.69	45.6	47.59	52.79	50.81	44.85	46.74	44.79	53.33	47.67	43.55	47.94	46.67	48.67	47.86	42.95	47.6	41.16	51.36	51.39	58.21	48.02	51.96	44.03	41.48	49.34	48.07	40.17	44.41	46.85	42.77	46.04	49.55	37.28	45.42	54.01	49.16	48.95	50.3	50.58	42.89	45.9	40.43	49.56	44.12	46.78	44.25
		Heuchera eastwoodiae	45.56	45.66	47.61	52.91	50.33	45.38	46.78	45	52.37	47.46	43.96	47.87	46.78	50.14	48.2	43.15	47.84	42.27	48.81	51.11	57.9	48.02	51.58	43.8	41.57	49.27	47.71	40.46	45	46.73	42.56	45.77	51.87	36.83	43.82	54.01	49.09	48.92	49.9	50.5	44.8	45.64	40.43	50.82	44.12	46.78	44.25
		Heuchera grossulariifolia	45.83	45.64	48.43	52.91	48.58	44.96	45.37	45.07	52.37	47.74	43.45	47.94	46.67	49.3	47.96	42.41	46.69	41.16	50.16	51.28	56.78	48.02	52.17	43.8	41.47	49.11	47.81	40.27	44.88	46.9	42.66	46.39	48.52	36.99	43.71	54.01	49.09	48.75	49.45	50.35	44.8	47.35	40.43	49.91	43.51	46.86	44.25
		Heuchera longipetala	45.47	45.55	47.89	52.91	50.33	45.38	46.71	45.02	51.26	47.26	43.83	48	46.67	50.1	48.2	43.15	47.84	41.16	48.81	51.28	57.9	48.02	51.58	43.8	40.03	49.27	47.71	40.59	45.1	46.89	42.66	45.85	51.87	36.83	43.82	54.01	49.09	48.8	49.91	50.57	44.8	45.64	40.43	50.82	44.12	46.78	44.25
		Heuchera mexicana	45.86	45.62	47.81	52.91	50.57	45.38	46.48	45	52.37	47.26	43.91	47.94	46.67	50.17	50.7	43.15	47.84	41.16	48.81	51.28	57.9	48.02	51.58	43.8	40.77	49.27	47.71	40.59	45.1	46.64	42.66	45.85	51.87	36.88	43.82	53.76	49.09	48.78	50.01	50.53	44.8	45.64	40.43	50.82	44.12	47.11	44.25
		Heuchera micrantha	45.87	45.64	48.43	52.91	48.58	44.96	45.37	45.07	52.94	48.15	43.45	47.94	46.67	49.12	47.96	42.41	47.24	41.16	50.16	51.28	57.9	48.28	52.17	43.8	40.1	49.11	47.78	39.96	44.88	46.8	42.66	46.39	48.52	37.13	43.71	54.01	49.4	48.71	49.8	50.25	44.8	47.35	40.43	49.91	43.51	46.86	44.25
		Heuchera parviflora var. saurensis	45.87	45.64	48.43	52.91	48.58	44.96	45.37	45.07	52.37	48.06	43.45	47.94	46.67	50.21	47.96	44.5	47.24	41.16	50.16	51.28	56.78	48.02	52.17	43.8	40.1	49.11	47.81	39.96	44.88	46.8	42.66	46.39	48.52	37.13	43.71	54.01	49.4	48.71	49.7	50.28	44.8	47.35	40.43	49.91	43.51	46.29	44.25
		Heuchera parvifolia var. utahensis	45.83	45.64	48.5	52.91	48.58	44.96	45.37	44.62	52.37	46.68	43.45	47.94	46.67	49.3	47.96	42.41	46.57	41.16	50.16	51.28	56.78	48.02	52.17	43.8	41.47	49.11	47.81	39.96	44.88	46.86	42.68	46.32	48.52	37.13	43.71	54.01	49.09	48.75	49.98	50.25	44.8	47.35	40.43	49.91	43.51	46.86	44.25
		Heuchera richardsonii	45.87	45.64	48.43	52.91	48.58	44.96	45.37	45.07	52.37	47.86	43.45	47.94	46.67	49.12	47.96	42.41	47.24	41.16	50.16	51.54	56.78	48.02	52.17	43.8	40.68	49.11	47.81	39.96	45.07	46.8	42.66	46.6	48.52	37.13	43.71	54.01	49.4	48.71	49.8	50.27	44.8	47.35	40.43	49.91	43.51	46.86	44.25
		Heuchera villosa	45.87	45.64	48.43	52.91	48.58	44.96	45.37	45.07	52.37	47.86	43.45	47.94	46.67	49.24	47.96	42.41	47.24	41.16	50.16	51.28	56.78	48.71	52.25	43.8	40.68	49.11	47.81	39.96	45.02	46.8	42.66	46.39	48.52	37.13	43.71	54.01	49.45	48.71	49.75	50.27	44.8	47.35	40.43	49.75	43.38	46.86	44.25
		Leptarrhena pyrolifolia	45.5	45.2	47.12	52.45	53.11	45.17	45.33	47.7	52.21	46.93	41.6	48.15	54.29	46.94	46	45.26	47.99	43.83	50.12	48.74	60.21	48.9	51.24	43.14	38.15	49.76	48.38	39.98	45.14	46.41	43.2	47.29	48.23	37.95	46.44	54.52	51.01	48.51	50.2	50.4	43.51	45.9	40.43	49.07	46.06	47.2	44.25
		Micranthes melanocentra	47.19	45.64	48.16	53.2	51.89	45.94	43.67	48.19	50.67	46.69	43.7	47.72	57.98	46.97	46.88	46.02	49.64	41.86	51.46	52.07	50.64	50.04	52.07	45.34	39.94	49.99	46.57	42.45	44.84	46.7	44.72	46.58	46.26	40.25	43.46	53.83	49.28	49.14	49.43	50.48	43.67	45.21	40.97	50.89	44.54	46.61	44.43
		Mitella diphylla 1	46.29	45.23	47.58	52.79	50.39	44.96	46.56	44.19	52.12	47.66	43.55	48.21	54.49	48.59	47.86	42.2	47.6	41.16	50.32	51.67	58.21	48.02	51.63	44.35	40.98	49.55	48.11	40.07	44.51	46.82	42.77	46.37	49.55	37.28	45.42	54.01	49.22	49.07	49.92	50.65	43.04	47.04	40.24	50.04	43.8	46.78	44.25
		Mitella diphylla 2	46.23	45.23	47.8	52.98	51.96	44.96	46.31	45.45	52.37	47.66	43.55	47.94	54.59	48.86	47.86	42.2	47.6	41.16	50.32	51.28	58.21	48.02	51.63	44.35	40.98	49.6	48.11	39.71	44.59	47.05	42.77	47.18	49.21	37.13	45.42	54.01	49.09	49.02	49.99	50.71	43.04	47.04	39.74	49.91	43.8	46.78	44.25
		Mitella formosana	45.29	45.48	47.78	52.91	50.61	45.55	47.06	46.07	52.37	47.53	44.08	47.8	47.03	49.08	47.66	42.86	47.78	41.42	49.37	51.15	57.9	48.02	52.17	43.8	41.45	49.18	48.15	40.28	44.98	47.25	43.28	45.95	51.01	37.36	43.82	54.01	49.22	48.79	49.97	50.42	44.93	45.64	40.43	50.34	44.6	46.06	44.25
		Mukdenia acanthifolia 1	46.18	44.51	47.41	52.62	50.61	46	47.58	42.73	50.86	47.48	42.51	47.8	46.49	47.95	48.15	42.62	47.41	42.71	50.66	49.63	58.35	51.24	52.03	44.92	39.84	49.87	46.92	39.69	44.7	46.87	43.52	46.66	48.92	37.79	47.44	53.86	49.71	48.85	50.14	50.11	43.91	45.87	39.82	48.57	46.82	45.77	44.25
		Mukdenia acanthifolia 2	46.18	44.51	47.41	52.62	50.61	46	47.58	42.73	50.86	47.54	42.51	47.8	46.49	47.95	48.15	42.62	47.41	42.71	50.66	49.63	58.35	51.24	51.92	44.92	39.84	49.87	46.92	39.69	44.74	46.87	43.52	46.66	48.92	37.79	47.44	53.86	49.71	48.77	50.14	50.11	43.91	45.87	39.82	48.52	46.82	45.77	44.25
		Mukdenia acanthifolia 3	46.18	44.51	47.41	52.62	50.61	46	47.77	42.72	50.86	47.54	42.51	47.8	46.49	47.95	48.15	42.62	47.41	42.71	50.66	49.63	58.35	51.24	52.03	44.92	39.84	49.87	46.92	39.69	44.74	46.87	43.52	46.66	48.92	37.79	47.44	53.86	49.71	48.85	50.14	50.11	43.91	45.87	39.82	48.52	46.82	45.77	44.25
		Mukdenia rossii 1	46.17	44.57	47.54	52.62	50.61	46	47.87	42.73	50.5	47.79	42.77	47.8	46.49	48.79	48.15	42.62	47.48	42.72	49.82	49.68	58.35	51.24	52.09	44.92	39.84	50.08	47	39.98	44.61	46.96	43.52	46.56	48.92	37.79	47.17	53.86	49.78	49.02	50.07	50.07	43.91	45.87	39.82	48.52	46.47	46.55	44.25
		Mukdenia rossii 2	46.17	44.2	47.54	52.62	50.61	46	47.87	42.73	50.5	47.79	42.77	47.8	46.49	48.42	48.15	42.61	47.41	43.36	49.82	49.68	58.35	51.24	52.09	44.92	40.43	49.96	46.85	39.94	44.61	46.96	43.44	46.56	48.92	37.79	47.47	53.86	49.82	48.93	50.16	50.09	43.91	45.87	39.82	48.52	46.47	46.55	44.25
		Mukdenia rossii 3	46.28	44.57	47.54	52.62	50.61	46	47.87	42.73	50.5	47.79	42.77	47.8	46.49	48.42	48.15	42.62	47.41	42.72	49.82	49.68	58.35	51.24	52.21	44.92	39.84	50.08	46.9	39.94	44.61	46.96	43.52	46.56	48.92	37.79	47.47	53.86	49.82	48.93	50.07	50.04	43.91	45.87	39.82	48.52	46.47	46.55	44.25
		Mukdenia rossii 4	46.03	44.62	47.54	52.62	50.61	46	47.87	42.73	50.5	47.79	42.77	47.8	46.49	48.42	48.15	42.62	47.41	42.72	49.82	49.68	58.35	51.24	52.09	44.92	39.84	50.08	46.92	39.94	44.61	46.96	43.9	46.56	48.92	37.79	47.47	53.86	49.82	48.93	50.07	50.06	43.68	45.87	39.82	48.52	46.47	46.55	44.25
		Mukdenia rossii 5	46.28	44.57	47.54	52.62	50.61	45.81	47.87	42.73	50.5	47.79	42.77	47.78	46.35	48.42	48.15	42.62	47.41	42.72	49.82	49.68	58.35	51.24	52.09	44.92	39.84	50.08	46.92	40.08	44.61	46.96	43.52	46.78	48.92	37.79	47.47	53.86	49.7	48.93	50.07	50.06	43.91	45.87	39.82	48.52	46.47	46.55	44.25
		Oresitrophe rupifraga 1	46.51	44.61	47.63	52.62	50.72	46.48	46.39	44.51	50.86	46.34	42.79	47.85	46.45	48.33	48.15	42.18	47.34	42.71	50.66	50.06	59.64	51.24	52.12	44.92	38.18	50.09	46.95	39.69	44.44	46.61	43.45	46.72	48.92	37.79	45.59	53.86	49.96	49.04	49.98	50.02	45.15	46.3	39.82	48.81	47.37	46.99	44.25
		Oresitrophe rupifraga 2	46.72	44.54	47.63	52.62	50.52	46.48	45.98	44.8	50.86	46.35	42.4	47.8	46.45	48	48.15	41.8	47.34	42.71	50.66	50.06	59.64	51.24	52.77	44.92	37.93	50.09	46.95	39.69	44.44	46.74	43.67	46.54	48.92	37.79	45.59	53.86	49.57	49.05	49.98	49.98	45.15	46.3	39.82	48.81	47.37	46.55	44.25
		Oresitrophe rupifraga 3	46.51	44.61	47.63	52.62	50.72	46.48	46.39	44.51	50.86	46.34	42.79	47.85	46.45	48.64	48.15	42.18	47.34	42.71	50.66	50.06	59.64	51.24	52.12	44.92	38.75	50.09	46.95	39.69	44.44	46.76	43.45	46.72	48.92	37.79	45.59	53.86	49.96	49.04	49.98	50.02	45.15	46.3	39.82	48.81	47.37	46.99	44.25
		Pectiantia pentandra	45.48	45.69	47.72	52.91	49.55	44.81	46.48	45.43	52.37	47.61	44.08	47.94	46.67	48.83	47.96	43.15	47.6	41.16	49.27	51.28	57.9	48.57	51.3	43.54	41.17	48.87	47.75	39.97	44.95	46.88	42.66	45.85	51.01	37.28	43.3	54.01	49.22	48.77	50.03	50.25	44.8	45.64	40.43	49.12	44.12	46.78	44.25
		Peltoboykinia tellimoides	43.32	46.01	47.55	54.4	53.83	44.95	47.51	48.25	60.32	46.64	43.31	48.7	54.3	46.76	49.08	40.97	48.05	42.26	52.84	49.57	60.73	50.46	53.04	44.95	38.95	49.71	48.59	40.08	46.12	46.52	43.55	48.41	48.6	38.75	52.75	53.52	49.16	49.1	50.44	50.14	46.63	46.68	40.43	51.2	44.83	48.3	46.13
		Rodgersia aesculifolia	46.47	44.87	47.85	52.62	51.23	46.06	49.11	47.66	52.77	47.37	42.56	47.8	46.28	47.99	48.48	40.42	47.6	42.99	50.98	50.93	59.64	50.17	53.18	44.77	39.35	49.84	47.46	40.2	44.73	46.86	43.62	46.62	48.52	41	44.42	54.06	49.13	48.91	49.5	49.78	44.28	45.9	41.11	51.11	47.06	46.55	44.25
		Rodgersia sambucifolia	46.47	44.87	47.85	52.62	51.23	46.06	49.23	47.66	52.77	47.22	42.56	47.8	46.28	47.99	48.48	40.42	47.6	42.99	50.98	50.93	59.64	50.17	53.18	44.77	39.35	49.84	47.46	40.2	44.73	46.86	43.62	46.62	48.52	41	44.15	54.06	49.13	48.91	49.5	49.87	44.28	45.9	41.11	51.11	47.06	46.55	44.25
		Saniculiphyllum guangxiense	46.12	45.38	46.75	51.86	50.85	45.18	52.74	50.24	52.22	48.51	42.3	47.98	51.46	47.39	50.85	45.65	46.04	47.11	49.47	52.73	60.25	52.1	54.77	45.67	39.71	50.19	48.28	38.72	45.29	46.45	43.37	47.58	49.41	36.66	46.74	53.88	49.08	49.43	49.76	49.57	42.76	45.9	44.65	46.97	45.06	48.43	43.84
		Saxifraga montana	45.55	48.71	49.11	56.08	46.65	46.47	46.03	49.14	50.89	47.51	41.9	48.06	59.51	46.08	45.62	43.47	48.96	43.07	46.13	49.98	58.3	56.92	52.15	45.11	40.12	50.41	48.86	39.08	45.55	46.14	41.79	47.85	44.02	36.54	43.2	50.84	49.21	49.47	48.58	50.31	43.86	46.25	42.92	48.35	50.89	48.83	44.89
		Saxifraga saginoides	45.18	48.71	49.11	56.08	46.72	46.2	45.99	49.14	51.96	47.88	41.85	48.06	59.51	46.04	45.62	43.47	49.03	44.35	44.77	49.81	58.3	56.92	51.8	45.11	40.12	50.52	48.86	38.89	45.48	46.14	42.34	47.85	45.45	36.57	42.98	50.84	49.08	49.44	48.68	50.27	43.86	46.25	42.92	48.35	50.89	48.83	44.89
		Saxifraga sessiliflora	46.14	48.25	48.68	50.16	51.31	46.7	45.59	50.28	52.02	46.44	41.32	48.06	59.51	47.16	46.57	41.75	49.19	43.05	46.84	50.58	58.89	56.46	51.44	46.95	39.72	49.69	48.16	38.97	45.32	46.09	42.86	48.35	46.67	36.67	44.33	51.15	48.64	49.18	48.86	50.58	43.96	46.25	44.07	48.36	50.32	48.85	44.89
		Saxifraga sinomontana	45.68	48.71	48.88	54.15	46.42	46.47	46.1	49.14	51.22	47.56	41.85	48.06	60.45	45.94	45.62	43.47	48.8	43.4	46.13	49.16	59.77	56.92	52.05	45.11	40.12	50.5	48.74	39.08	45.48	46.14	41.79	47.85	44.02	36.57	42.22	50.84	49.16	49.38	48.58	50.34	45.89	46.17	42.92	48.12	51.42	48.83	44.89
		Saxifraga stolonifera	47.52	47.18	48.78	50.63	43.65	46.08	47.7	46.58	53.97	47.58	44.8	48.85	44.69	47.92	50.94	42.43	47.93	44.67	51.88	48.09	59.49	50.02	52.73	43.15	41.89	49.18	46.89	39.52	43.65	45.65	42.63	48.9	43.48	39.19	43.91	53.03	48.83	48.84	49.26	49.75	44.49	46.05	42.86	48.33	48.58	47.56	44.12
		Saxifraga umbellulata var. pectinata	46.06	48.97	49.35	57.57	50.3	45.79	47.11	48.92	51.53	47.4	41.93	48.41	50.39	46.08	45.27	42.21	48.31	42.83	46.13	49.49	58.75	56.42	52.02	45.11	43.84	49.87	48.83	39.15	45.17	45.99	42.29	48.36	44.27	36.54	44.77	51.9	49.65	49.72	49.25	50.48	43.22	44.93	43.42	47.94	48.72	49	44.65
		Saxifraga umbellulata var. umbellulata	45.34	48.33	48.83	57.1	50.08	46.65	46.25	50.27	51.22	46.39	42.64	48.61	59.51	46.98	44.9	42.75	47.96	43.75	45.86	50.18	58.75	56.5	51.29	45.11	40.49	50.29	48.71	38.87	45.49	46.25	42.08	48.42	44.6	36.85	43.82	51.9	49.78	49.37	49.14	50.75	39.32	45.88	43.36	48.8	50.92	48.26	45.73
		Tanakaea radicans	45.5	45.5	47.71	53.73	51.82	43.93	45.59	45.35	51.98	47.53	42.46	48.07	53.47	46.24	48.76	45.04	46.67	41.29	50.81	49.9	57.38	50.45	51.94	44.63	38.49	49.93	48.16	41.2	44.8	46.88	43.24	46.57	46.22	37.81	46.78	53.32	49.78	48.35	49.64	50.4	44.8	45.71	40.43	47.67	46.96	47.6	44.25
		Tiarella cordifolia 1	46.08	45.64	48.43	52.91	48.58	44.96	45.37	45.07	52.37	47.86	43.45	47.94	46.58	48.77	47.96	42.41	47.14	41.16	50.61	51.28	56.78	47.96	52.17	43.8	40.68	49.11	47.81	39.96	44.73	46.8	42.66	46.39	48.52	37.13	43.71	54.01	49.4	48.67	49.8	50.27	44.93	47.35	40.43	49.91	43.51	46.46	44.25
		Tiarella cordifolia 2	46.08	45.64	48.43	52.91	48.58	44.96	45.37	45.07	52.37	47.86	43.45	47.94	46.58	49.12	47.96	42.41	47.14	41.16	50.61	51.28	56.78	47.96	52.17	43.8	40.68	49.11	47.81	39.96	44.73	46.8	42.66	46.39	48.52	37.13	43.71	54.01	49.4	48.67	49.8	50.27	44.93	47.35	40.43	49.91	43.51	46.46	44.25
		Tiarella polyphylla 1	45.75	46.01	49.05	52.91	49.46	44.96	44.76	46.43	52.37	47.63	43.56	48.13	54.49	48.64	47.96	45.25	47.4	41.16	50.16	51.28	57.9	48.02	52.13	43.8	41.47	49.34	47.72	39.97	44.66	46.8	42.66	45.94	50.9	37.48	43.71	54.01	49.03	48.81	49.81	50.38	44.8	47.35	40.43	50.52	43.62	46.86	44.25
		Tiarella polyphylla 2	45.75	45.73	48.43	52.91	49.68	44.96	44.35	44.98	52.37	47.61	43.82	47.97	54.49	48.73	47.96	45.25	47.4	41.16	50.16	51.28	57.9	48.02	52.13	43.8	41.47	49.34	47.72	39.97	44.88	46.8	42.66	45.81	51.01	36.16	42.12	54.01	49.03	48.78	49.97	50.21	44.8	47.35	42.42	50.52	43.88	46.86	44.25
		Tiarella polyphylla 3	45.75	45.73	48.43	52.91	49.13	44.96	44.51	44.98	52.37	47.58	43.82	48.13	54.49	48.68	47.96	45.25	47.4	41.16	50.16	51.28	57.9	47.86	52.13	43.8	41.47	49.28	47.6	39.97	44.88	46.8	42.66	45.91	51.01	37.13	43.71	54.01	49.03	48.78	49.79	50.21	44.8	47.35	40.43	51.5	43.62	47.23	44.25
		Tiarella polyphylla 4	45.75	45.73	48.43	52.91	49.46	44.96	44.71	44.98	52.37	48.08	43.72	48.13	54.49	48.68	47.96	45.03	47.4	41.16	50.16	51.13	57.9	48.06	51.99	43.8	41.47	49.34	47.72	39.97	44.88	46.8	42.66	45.87	51.01	37.13	43.71	54.01	49.03	48.78	49.79	50.21	44.8	47.35	40.43	50.52	43.62	46.86	44.25
		Tiarella trifoliata	45.48	45.72	48.23	52.91	49.46	44.96	45.26	45.26	52.37	47.74	43.96	48.13	54.49	48.65	47.96	43.15	47.72	41.16	50.16	51.28	57.9	47.59	52.19	44.89	41.17	49.21	47.5	40.07	44.84	46.84	42.66	46.26	51.01	37.13	43.71	54.01	49.05	48.78	49.99	50.34	44.8	47.35	40.43	49.91	43.62	46.86	44.92
[truncated: 53 more columns]

## Sheet: Table S4
Table S4. The RSCU values of the concatenated plastid genes among Saxifragales.
Family	Ala	Ala	Ala	Ala	Arg						Asn	Asn	Asp	Asp	Cys	Cys	Gln	Gln	Glu	Glu	Gly	Gly	Gly	Gly	His	His	Ile	Ile	Ile	Leu	Leu	Leu	Leu	Leu	Leu	Lys	Lys	Phe	Phe	Pro	Pro	Pro	Pro	Ser
	GCA	GCC	GCG	GCU	AGA	AGG	CGA	CGC	CGG	CGU	AAC	AAU	GAC	GAU	UGC	UGU	CAA	CAG	GAA	GAG	GGA	GGC	GGG	GGU	CAC	CAU	AUA	AUC	AUU	CUA	CUC	CUG	CUU	UUA	UUG	AAA	AAG	UUC	UUU	CCA	CCC	CCG	CCU	AGC	AGU	UCA	UCC	UCG	UCU
Altingiaceae	1.19	0.66	0.49	1.65	2.02	1.1	1.1	0.41	0.53	0.84	0.64	1.36	0.52	1.48	0.85	1.15	1.43	0.57	1.44	0.56	1.45	0.57	0.81	1.18	0.58	1.42	0.8	0.83	1.38	0.83	0.57	0.42	1.22	1.61	1.35	1.38	0.62	0.75	1.25	1.25	0.87	0.63	1.25	0.74	0.98	1.24	0.86	0.79	1.38
Cercidiphyllaceae	1.2	0.63	0.52	1.65	2.06	1.05	1.11	0.38	0.58	0.82	0.63	1.37	0.53	1.47	0.84	1.16	1.44	0.56	1.44	0.56	1.44	0.56	0.83	1.17	0.59	1.41	0.81	0.83	1.36	0.83	0.57	0.44	1.2	1.62	1.34	1.38	0.62	0.76	1.24	1.26	0.87	0.59	1.28	0.72	1	1.28	0.86	0.75	1.39
Crassulaceae	1.26	0.61	0.52	1.62	2.04	1.03	1.12	0.4	0.61	0.8	0.65	1.35	0.53	1.47	0.83	1.17	1.46	0.54	1.47	0.53	1.4	0.55	0.89	1.16	0.61	1.39	0.8	0.79	1.41	0.83	0.5	0.42	1.28	1.71	1.27	1.4	0.6	0.7	1.3	1.27	0.86	0.68	1.2	0.74	1.01	1.23	0.85	0.8	1.37
Daphniphyllaceae	1.18	0.67	0.54	1.61	2.08	1.05	1.11	0.37	0.57	0.81	0.62	1.38	0.54	1.46	0.86	1.14	1.42	0.58	1.43	0.57	1.39	0.6	0.85	1.17	0.58	1.42	0.82	0.81	1.37	0.8	0.54	0.45	1.24	1.62	1.35	1.4	0.6	0.76	1.24	1.24	0.86	0.61	1.29	0.73	1.01	1.28	0.86	0.77	1.35
Grossulariaceae	1.12	0.71	0.55	1.61	2.09	1.05	1.09	0.38	0.56	0.83	0.65	1.35	0.52	1.48	0.88	1.12	1.45	0.55	1.44	0.56	1.44	0.54	0.8	1.22	0.59	1.41	0.8	0.83	1.38	0.84	0.56	0.42	1.21	1.62	1.34	1.39	0.61	0.77	1.23	1.26	0.91	0.6	1.23	0.74	0.98	1.27	0.86	0.75	1.39
Haloragaceae	1.22	0.63	0.52	1.63	2.14	0.99	1	0.42	0.65	0.81	0.63	1.37	0.5	1.5	0.86	1.14	1.47	0.53	1.43	0.57	1.42	0.53	0.9	1.14	0.62	1.38	0.82	0.78	1.4	0.79	0.54	0.43	1.25	1.71	1.28	1.42	0.58	0.71	1.29	1.17	0.91	0.61	1.31	0.65	1.07	1.23	0.83	0.78	1.43
Hamamelidaceae	1.16	0.65	0.52	1.66	2.09	1.06	1.11	0.38	0.57	0.8	0.63	1.37	0.52	1.48	0.84	1.16	1.45	0.55	1.45	0.55	1.45	0.57	0.82	1.16	0.58	1.42	0.79	0.84	1.37	0.83	0.55	0.44	1.23	1.6	1.35	1.38	0.62	0.76	1.24	1.27	0.87	0.6	1.25	0.72	0.98	1.27	0.84	0.78	1.42
Iteaceae	1.21	0.69	0.41	1.7	2.15	1.06	1.05	0.32	0.53	0.89	0.64	1.36	0.52	1.48	0.81	1.19	1.46	0.54	1.44	0.56	1.46	0.54	0.78	1.22	0.6	1.4	0.84	0.79	1.37	0.83	0.57	0.41	1.22	1.66	1.32	1.38	0.62	0.75	1.25	1.27	0.9	0.6	1.23	0.74	1	1.29	0.81	0.72	1.44
Paeoniaceae	1.09	0.72	0.73	1.46	1.98	1.02	1.09	0.45	0.67	0.79	0.63	1.37	0.5	1.5	0.85	1.15	1.47	0.53	1.46	0.54	1.37	0.65	0.88	1.09	0.58	1.42	0.8	0.81	1.38	0.76	0.57	0.44	1.28	1.66	1.29	1.41	0.59	0.74	1.26	1.18	0.89	0.73	1.2	0.74	0.97	1.21	0.91	0.83	1.34
Penthoraceae	1.21	0.6	0.53	1.67	2.16	1.01	1.04	0.39	0.57	0.83	0.63	1.37	0.53	1.47	0.87	1.13	1.46	0.54	1.44	0.56	1.49	0.52	0.81	1.17	0.62	1.38	0.8	0.81	1.38	0.84	0.54	0.42	1.22	1.64	1.35	1.42	0.58	0.74	1.26	1.24	0.89	0.61	1.27	0.68	1.06	1.24	0.84	0.74	1.44
Saxifragaceae	1.16	0.69	0.53	1.62	2.12	1.04	1.09	0.34	0.56	0.86	0.62	1.38	0.5	1.5	0.84	1.16	1.45	0.55	1.45	0.55	1.44	0.56	0.82	1.18	0.6	1.4	0.8	0.79	1.41	0.84	0.56	0.43	1.21	1.67	1.29	1.4	0.6	0.75	1.25	1.26	0.91	0.61	1.23	0.72	1.01	1.26	0.82	0.74	1.44
[truncated: 10 more columns]

## Sheet: Table S5
Table S5. The PR2 analysis of the plastid genes among Saxifragales.
Family	Subfamily	Species	accD		atpA		atpB		atpE		atpF		atpI		ccsA		cemA		clpP		matK		ndhA		ndhB		ndhC		ndhD		ndhE		ndhG		ndhH		ndhI		ndhJ		ndhK		pafI		pafII		petA		petB
			G3/(G3+C3)	A3/(A3+T3)	G3/(G3+C3)	A3/(A3+T3)	G3/(G3+C3)	A3/(A3+T3)	G3/(G3+C3)	A3/(A3+T3)	G3/(G3+C3)	A3/(A3+T3)	G3/(G3+C3)	A3/(A3+T3)	G3/(G3+C3)	A3/(A3+T3)	G3/(G3+C3)	A3/(A3+T3)	G3/(G3+C3)	A3/(A3+T3)	G3/(G3+C3)	A3/(A3+T3)	G3/(G3+C3)	A3/(A3+T3)	G3/(G3+C3)	A3/(A3+T3)	G3/(G3+C3)	A3/(A3+T3)	G3/(G3+C3)	A3/(A3+T3)	G3/(G3+C3)	A3/(A3+T3)	G3/(G3+C3)	A3/(A3+T3)	G3/(G3+C3)	A3/(A3+T3)	G3/(G3+C3)	A3/(A3+T3)	G3/(G3+C3)	A3/(A3+T3)	G3/(G3+C3)	A3/(A3+T3)	G3/(G3+C3)	A3/(A3+T3)	G3/(G3+C3)	A3/(A3+T3)	G3/(G3+C3)	A3/(A3+T3)	G3/(G3+C3)
Altingiaceae		Altingia chinensis	0.4	0.395349	0.391304	0.44	0.509091	0.438849	0.384615	0.375	0.473684	0.5	0.481481	0.28125	0.481481	0.28125	0.416667	0.428571	0.294118	0.574468	0.516129	0.491525	0.458333	0.481013	0.5	0.495327	0.75	0.451613	0.371429	0.570093	0.25	0.47619	0.5	0.425	0.45	0.488636	0.333333	0.470588	0.444444	0.48	0.619048	0.482143	0.5	0.482759	0.533333	0.464286	0.487179	0.422535	0.352941
		Altingia excelsa	0.423077	0.404762	0.391304	0.44	0.517241	0.433824	0.384615	0.375	0.5	0.535714	0.481481	0.285714	0.481481	0.285714	0.416667	0.428571	0.294118	0.574468	0.5	0.508475	0.458333	0.4875	0.483871	0.5	0.75	0.451613	0.4	0.566038	0.25	0.47619	0.5	0.435897	0.45	0.488636	0.333333	0.470588	0.444444	0.48	0.619048	0.482143	0.5	0.482759	0.533333	0.464286	0.486486	0.438356	0.315789
		Altingia yunnanensis	0.423077	0.404762	0.391304	0.44	0.517241	0.433824	0.384615	0.375	0.5	0.535714	0.481481	0.285714	0.481481	0.285714	0.416667	0.428571	0.294118	0.574468	0.5	0.508475	0.458333	0.4875	0.483871	0.5	0.75	0.451613	0.4	0.566038	0.25	0.47619	0.5	0.435897	0.45	0.488636	0.333333	0.470588	0.444444	0.48	0.619048	0.482143	0.5	0.482759	0.533333	0.464286	0.486486	0.438356	0.315789
		Liquidambar acalycina 1	0.4	0.395349	0.391304	0.44	0.509091	0.438849	0.384615	0.375	0.473684	0.5	0.481481	0.28125	0.481481	0.28125	0.416667	0.428571	0.294118	0.574468	0.516129	0.491525	0.458333	0.481013	0.5	0.495327	0.75	0.451613	0.371429	0.570093	0.25	0.47619	0.5	0.425	0.45	0.488636	0.333333	0.470588	0.444444	0.48	0.619048	0.482143	0.5	0.482759	0.533333	0.464286	0.487179	0.422535	0.352941
		Liquidambar acalycina 2	0.4	0.395349	0.391304	0.44	0.509091	0.438849	0.384615	0.375	0.473684	0.5	0.481481	0.28125	0.481481	0.28125	0.416667	0.428571	0.294118	0.574468	0.516129	0.491525	0.458333	0.481013	0.5	0.495327	0.75	0.451613	0.371429	0.570093	0.25	0.47619	0.5	0.425	0.45	0.488636	0.333333	0.470588	0.444444	0.48	0.619048	0.482143	0.5	0.482759	0.533333	0.464286	0.487179	0.422535	0.352941
		Liquidambar formosana 1	0.4	0.395349	0.391304	0.44	0.509091	0.438849	0.384615	0.375	0.473684	0.5	0.481481	0.28125	0.481481	0.28125	0.416667	0.428571	0.294118	0.574468	0.516129	0.491525	0.458333	0.481013	0.5	0.495327	0.75	0.451613	0.371429	0.570093	0.25	0.47619	0.5	0.425	0.45	0.488636	0.333333	0.470588	0.444444	0.48	0.619048	0.482143	0.5	0.482759	0.533333	0.464286	0.487179	0.422535	0.352941
		Liquidambar formosana 2	0.4	0.395349	0.391304	0.44	0.509091	0.438849	0.384615	0.375	0.473684	0.5	0.481481	0.28125	0.481481	0.28125	0.416667	0.428571	0.294118	0.574468	0.516129	0.491525	0.458333	0.481013	0.5	0.495327	0.75	0.451613	0.371429	0.570093	0.25	0.47619	0.5	0.425	0.45	0.488636	0.333333	0.470588	0.444444	0.48	0.619048	0.482143	0.5	0.482759	0.533333	0.464286	0.487179	0.422535	0.352941
		Liquidambar formosana 3	0.4	0.395349	0.391304	0.44	0.509091	0.438849	0.384615	0.375	0.473684	0.5	0.481481	0.28125	0.481481	0.28125	0.416667	0.428571	0.294118	0.574468	0.516129	0.491525	0.458333	0.481013	0.5	0.495327	0.75	0.451613	0.371429	0.570093	0.25	0.47619	0.5	0.425	0.45	0.488636	0.333333	0.470588	0.444444	0.48	0.619048	0.482143	0.5	0.482759	0.533333	0.464286	0.487179	0.422535	0.352941
		Liquidambar formosana 4	0.4	0.395349	0.391304	0.44	0.509091	0.438849	0.384615	0.375	0.473684	0.5	0.481481	0.28125	0.481481	0.28125	0.416667	0.428571	0.294118	0.574468	0.516129	0.491525	0.458333	0.481013	0.5	0.495327	0.75	0.451613	0.371429	0.570093	0.25	0.47619	0.5	0.425	0.45	0.488636	0.333333	0.470588	0.444444	0.48	0.619048	0.482143	0.5	0.482759	0.533333	0.464286	0.487179	0.422535	0.352941
		Liquidambar orientalis	0.37037	0.404762	0.391304	0.44	0.5	0.442029	0.384615	0.387097	0.5	0.535714	0.481481	0.292308	0.481481	0.292308	0.416667	0.428571	0.294118	0.574468	0.516129	0.491525	0.458333	0.481481	0.483871	0.5	0.75	0.451613	0.405405	0.560748	0.25	0.47619	0.5	0.425	0.428571	0.494253	0.333333	0.470588	0.473684	0.458333	0.619048	0.482143	0.5	0.482759	0.533333	0.428571	0.475	0.428571	0.35
		Liquidambar styraciflua 1	0.37037	0.404762	0.391304	0.44	0.5	0.442029	0.384615	0.387097	0.5	0.535714	0.481481	0.292308	0.481481	0.292308	0.416667	0.428571	0.294118	0.574468	0.516129	0.491525	0.458333	0.481481	0.483871	0.5	0.75	0.451613	0.405405	0.560748	0.25	0.47619	0.5	0.425	0.428571	0.494253	0.333333	0.470588	0.473684	0.458333	0.619048	0.482143	0.5	0.482759	0.533333	0.428571	0.475	0.428571	0.35
		Liquidambar styraciflua 2	0.37037	0.404762	0.391304	0.44	0.5	0.442029	0.384615	0.387097	0.5	0.535714	0.481481	0.292308	0.481481	0.292308	0.416667	0.428571	0.294118	0.574468	0.516129	0.491525	0.458333	0.481481	0.483871	0.5	0.75	0.451613	0.405405	0.560748	0.25	0.47619	0.5	0.425	0.428571	0.494253	0.333333	0.470588	0.473684	0.458333	0.619048	0.482143	0.5	0.482759	0.533333	0.428571	0.475	0.428571	0.35
		Semiliquidambar cathayensis 1	0.5	0.402597	0.44186	0.425197	0.529412	0.433566	0.384615	0.354839	0.631579	0.481481	0.52	0.272727	0.52	0.272727	0.4	0.518519	0.294118	0.555556	0.59375	0.481481	0.52	0.4875	0.5	0.490909	0.8	0.433333	0.441176	0.509434	0.2	0.45	0.666667	0.418605	0.434783	0.488095	0.285714	0.5	0.4	0.481481	0.545455	0.5	0.466667	0.5	0.6	0.466667	0.484848	0.434211	0.388889
		Semiliquidambar cathayensis 2	0.5	0.402597	0.44186	0.425197	0.529412	0.433566	0.384615	0.354839	0.631579	0.481481	0.52	0.272727	0.52	0.272727	0.428571	0.535714	0.294118	0.555556	0.59375	0.481481	0.52	0.4875	0.5	0.490909	0.8	0.433333	0.441176	0.509434	0.2	0.45	0.666667	0.418605	0.434783	0.493976	0.285714	0.5	0.4	0.481481	0.545455	0.5	0.466667	0.5	0.6	0.466667	0.470588	0.426667	0.388889
		Semiliquidambar cathayensis 3	0.444444	0.407407	0.428571	0.445312	0.470588	0.443662	0.384615	0.354839	0.6	0.5	0.481481	0.301587	0.481481	0.301587	0.454545	0.5	0.315789	0.5625	0.5	0.508475	0.555556	0.470588	0.517241	0.495495	0.8	0.433333	0.542857	0.504587	0	0.421053	0.615385	0.425	0.428571	0.465116	0	0.473684	0.357143	0.481481	0.5	0.5	0.533333	0.464286	0.571429	0.482759	0.472222	0.410959	0.5
Cercidiphyllaceae		Cercidiphyllum japonicum 1	0.482759	0.3875	0.340909	0.452381	0.5	0.442857	0.384615	0.354839	0.578947	0.481481	0.448276	0.285714	0.448276	0.285714	0.454545	0.4375	0.294118	0.571429	0.566667	0.473684	0.5	0.493506	0.517241	0.495495	0.75	0.451613	0.484848	0.522936	0.25	0.47619	0.615385	0.428571	0.434783	0.488095	0.2	0.461538	0.333333	0.518519	0.52381	0.5	0.470588	0.5	0.5	0.464286	0.454545	0.44	0.4375
		Cercidiphyllum japonicum 2	0.482759	0.3875	0.340909	0.452381	0.5	0.442857	0.384615	0.354839	0.578947	0.481481	0.448276	0.285714	0.448276	0.285714	0.454545	0.4375	0.294118	0.571429	0.566667	0.473684	0.5	0.493506	0.517241	0.495495	0.75	0.451613	0.484848	0.522936	0.25	0.47619	0.615385	0.428571	0.434783	0.488095	0.2	0.461538	0.333333	0.518519	0.52381	0.5	0.470588	0.5	0.5	0.464286	0.454545	0.44	0.4375
		Cercidiphyllum japonicum 3	0.482759	0.3875	0.355556	0.448	0.5	0.442857	0.384615	0.354839	0.578947	0.481481	0.464286	0.28125	0.464286	0.28125	0.454545	0.4375	0.277778	0.583333	0.566667	0.473684	0.5	0.493506	0.517241	0.495495	0.75	0.451613	0.484848	0.522936	0.25	0.47619	0.615385	0.428571	0.409091	0.494118	0.2	0.461538	0.333333	0.518519	0.52381	0.5	0.5	0.52	0.466667	0.464286	0.454545	0.44	0.4375
		Cercidiphyllum magnificum	0.482759	0.3875	0.355556	0.448	0.5	0.442857	0.384615	0.354839	0.6	0.481481	0.464286	0.28125	0.464286	0.28125	0.454545	0.4375	0.294118	0.571429	0.566667	0.473684	0.5	0.493506	0.517241	0.495495	0.75	0.451613	0.484848	0.522936	0.25	0.47619	0.615385	0.428571	0.409091	0.494118	0.2	0.461538	0.333333	0.518519	0.52381	0.5	0.470588	0.5	0.466667	0.464286	0.454545	0.44	0.411765
Crassulaceae	Crassuloideae	Adromischus maculatus	0.5	0.447368	0.297872	0.42623	0.54	0.426573	0.285714	0.388889	0.619048	0.458333	0.619048	0.28125	0.619048	0.28125	0.333333	0.434783	0.421053	0.520833	0.310345	0.357143	0.454545	0.5	0.5	0.490741	0.75	0.448276	0.447368	0.443299	0.2	0.6	0.8	0.439024	0.380952	0.481481	0.6	0.410256	0.411765	0.434783	0.538462	0.541667	0.4375	0.444444	0.692308	0.424242	0.645161	0.407407	0.368421
		Aeonium arboreum 1	0.586207	0.443038	0.326531	0.436508	0.625	0.408451	0.444444	0.411765	0.705882	0.481481	0.6	0.296875	0.6	0.296875	0.454545	0.461538	0.277778	0.55102	0.32	0.428571	0.521739	0.469136	0.482759	0.481481	0.6	0.392857	0.564103	0.40404	0.125	0.5	0.727273	0.52381	0.5	0.5	0.666667	0.428571	0.529412	0.391304	0.538462	0.5	0.4	0.5	0.692308	0.46875	0.65625	0.432099	0.416667
		Aeonium arboreum 2	0.586207	0.443038	0.326531	0.436508	0.625	0.408451	0.444444	0.411765	0.705882	0.481481	0.6	0.296875	0.6	0.296875	0.454545	0.461538	0.277778	0.55102	0.32	0.428571	0.521739	0.469136	0.482759	0.481481	0.6	0.392857	0.564103	0.40404	0.125	0.5	0.727273	0.52381	0.5	0.5	0.666667	0.428571	0.529412	0.391304	0.538462	0.5	0.4	0.5	0.692308	0.46875	0.65625	0.432099	0.416667
		Aeonium balsamiferum	0.586207	0.443038	0.326531	0.436508	0.625	0.408451	0.444444	0.411765	0.705882	0.481481	0.6	0.296875	0.6	0.296875	0.454545	0.461538	0.277778	0.55102	0.32	0.428571	0.521739	0.469136	0.482759	0.481481	0.6	0.392857	0.564103	0.40404	0.125	0.5	0.727273	0.52381	0.5	0.5	0.666667	0.428571	0.529412	0.391304	0.538462	0.5	0.4	0.5	0.692308	0.46875	0.65625	0.432099	0.416667
		Aeonium decorum	0.586207	0.443038	0.3125	0.440945	0.625	0.408451	0.444444	0.411765	0.6875	0.5	0.6	0.296875	0.6	0.296875	0.454545	0.461538	0.315789	0.541667	0.32	0.436364	0.521739	0.469136	0.482759	0.481481	0.6	0.392857	0.564103	0.40404	0.125	0.5	0.818182	0.512195	0.482759	0.493506	0.666667	0.428571	0.529412	0.391304	0.538462	0.5	0.4	0.5	0.692308	0.46875	0.65625	0.4375	0.416667
		Aeonium diplocyclum	0.592593	0.45679	0.34	0.44	0.625	0.408451	0.444444	0.411765	0.6875	0.5	0.619048	0.285714	0.619048	0.285714	0.454545	0.461538	0.294118	0.54	0.32	0.421053	0.521739	0.469136	0.482759	0.481481	0.6	0.392857	0.564103	0.397959	0.222222	0.470588	0.818182	0.52381	0.464286	0.5	0.666667	0.428571	0.529412	0.391304	0.538462	0.489362	0.4	0.5	0.692308	0.46875	0.677419	0.426829	0.416667
		Aeonium dodrantale	0.586207	0.448718	0.34	0.44	0.625	0.408451	0.444444	0.411765	0.6875	0.5	0.6	0.296875	0.6	0.296875	0.454545	0.461538	0.277778	0.55102	0.32	0.421053	0.5	0.47561	0.482759	0.481481	0.6	0.392857	0.575	0.397959	0.125	0.5	0.818182	0.52381	0.466667	0.486842	0.666667	0.428571	0.529412	0.391304	0.538462	0.5	0.4	0.5	0.714286	0.483871	0.65625	0.432099	0.416667
		Aeonium nobile	0.586207	0.443038	0.3125	0.440945	0.625	0.408451	0.444444	0.411765	0.6875	0.5	0.6	0.296875	0.6	0.296875	0.454545	0.461538	0.315789	0.541667	0.32	0.436364	0.521739	0.469136	0.482759	0.481481	0.6	0.392857	0.564103	0.40404	0.125	0.5	0.818182	0.512195	0.482759	0.493506	0.666667	0.428571	0.529412	0.391304	0.538462	0.5	0.4	0.5	0.692308	0.46875	0.65625	0.4375	0.416667
		Aeonium saundersii	0.586207	0.45	0.326531	0.436508	0.625	0.408451	0.444444	0.411765	0.6875	0.5	0.6	0.296875	0.6	0.296875	0.5	0.44	0.277778	0.55102	0.32	0.428571	0.521739	0.47561	0.482759	0.481481	0.6	0.392857	0.564103	0.40404	0.125	0.5	0.818182	0.52381	0.482759	0.493506	0.666667	0.428571	0.529412	0.391304	0.538462	0.5	0.4	0.5	0.692308	0.46875	0.65625	0.432099	0.416667
		Aeonium tabuliforme	0.586207	0.45	0.326531	0.436508	0.625	0.408451	0.444444	0.411765	0.6875	0.5	0.6	0.296875	0.6	0.296875	0.454545	0.461538	0.315789	0.541667	0.333333	0.428571	0.521739	0.4625	0.482759	0.481481	0.6	0.407407	0.564103	0.40404	0.125	0.5	0.818182	0.52381	0.464286	0.5	0.666667	0.428571	0.529412	0.391304	0.538462	0.5	0.4	0.5	0.692308	0.46875	0.65625	0.432099	0.416667
		Aeonium undulatum	0.586207	0.443038	0.326531	0.436508	0.625	0.408451	0.444444	0.411765	0.705882	0.481481	0.6	0.296875	0.6	0.296875	0.454545	0.461538	0.277778	0.55102	0.32	0.428571	0.521739	0.469136	0.482759	0.481481	0.6	0.392857	0.564103	0.40404	0.125	0.5	0.727273	0.52381	0.482759	0.493506	0.666667	0.428571	0.529412	0.391304	0.538462	0.5	0.4	0.5	0.692308	0.46875	0.65625	0.432099	0.416667
	Kalanchoideae	Cotyledon tomentosa 1	0.558824	0.4375	0.288889	0.427419	0.557692	0.414286	0.375	0.428571	0.555556	0.48	0.619048	0.285714	0.619048	0.285714	0.333333	0.458333	0.428571	0.521739	0.413793	0.40678	0.5	0.493976	0.5	0.490741	0.857143	0.466667	0.5	0.458333	0.166667	0.6	0.888889	0.466667	0.375	0.493671	0.666667	0.394737	0.375	0.416667	0.458333	0.54	0.4375	0.444444	0.642857	0.451613	0.633333	0.426829	0.4
		Cotyledon tomentosa 2	0.558824	0.4375	0.288889	0.427419	0.557692	0.414286	0.375	0.428571	0.555556	0.48	0.619048	0.285714	0.619048	0.285714	0.333333	0.458333	0.428571	0.521739	0.413793	0.40678	0.5	0.493976	0.5	0.490741	0.857143	0.466667	0.5	0.458333	0.166667	0.6	0.888889	0.466667	0.375	0.493671	0.666667	0.394737	0.375	0.416667	0.458333	0.54	0.4375	0.444444	0.642857	0.451613	0.633333	0.426829	0.4
		Crassula alstonii	0.5	0.418605	0.351852	0.439024	0.509434	0.398601	0.363636	0.40625	0.5	0.53125	0.681818	0.306452	0.681818	0.306452	0.222222	0.482759	0.411765	0.568627	0.545455	0.407407	0.45	0.463415	0.464286	0.490741	0.8	0.466667	0.484848	0.495327	0.428571	0.526316	0.545455	0.536585	0.323529	0.529412	0.666667	0.447368	0.357143	0.461538	0.62963	0.521739	0.4	0.481481	0.6	0.413793	0.612903	0.402597	0.363636
		Crassula columella	0.5	0.418605	0.351852	0.439024	0.509434	0.398601	0.363636	0.40625	0.5	0.53125	0.681818	0.306452	0.681818	0.306452	0.222222	0.482759	0.411765	0.568627	0.545455	0.407407	0.45	0.463415	0.464286	0.490741	0.8	0.466667	0.484848	0.495327	0.333333	0.55	0.545455	0.536585	0.323529	0.529412	0.666667	0.447368	0.357143	0.461538	0.62963	0.521739	0.4	0.481481	0.6	0.413793	0.612903	0.402597	0.333333
		Crassula dejecta	0.5	0.418605	0.365385	0.432	0.520833	0.408163	0.363636	0.40625	0.470588	0.548387	0.75	0.3125	0.75	0.3125	0.222222	0.482759	0.333333	0.56	0.545455	0.418182	0.47619	0.45679	0.464286	0.490741	0.8	0.466667	0.5	0.495238	0.428571	0.526316	0.545455	0.536585	0.310345	0.534247	0.8	0.459459	0.384615	0.444444	0.62963	0.531915	0.4375	0.461538	0.6	0.413793	0.59375	0.4	0.380952
		Crassula deltoidea	0.47619	0.5	0.480769	0.427419	0.481481	0.430657	0.3	0.393939	0.5	0.5	0.608696	0.283333	0.608696	0.283333	0.466667	0.48	0.304348	0.590909	0.466667	0.388889	0.52	0.506494	0.464286	0.495413	0.833333	0.433333	0.53125	0.513514	0.5	0.526316	0.818182	0.536585	0.428571	0.463768	0.6	0.425	0.5	0.416667	0.62963	0.541667	0.4375	0.5	0.615385	0.483871	0.676471	0.39726	0.421053
		Crassula expansa subsp. fragilis	0.477273	0.515625	0.461538	0.430894	0.421053	0.407407	0.25	0.428571	0.5	0.5	0.541667	0.271186	0.541667	0.271186	0.333333	0.423077	0.428571	0.553191	0.454545	0.5	0.5	0.486842	0.5	0.495327	0.625	0.413793	0.571429	0.509434	0.375	0.578947	0.6	0.547619	0.444444	0.478261	0.625	0.435897	0.625	0.416667	0.615385	0.55102	0.4	0.481481	0.583333	0.451613	0.625	0.4	0.428571
		Crassula mesembrianthemopsis	0.5	0.418605	0.358491	0.435484	0.5	0.409396	0.363636	0.40625	0.4375	0.533333	0.736842	0.307692	0.736842	0.307692	0.222222	0.482759	0.352941	0.568627	0.545455	0.428571	0.47619	0.45679	0.448276	0.485981	0.8	0.466667	0.5	0.490566	0.428571	0.526316	0.5	0.525	0.366667	0.541667	0.8	0.459459	0.357143	0.461538	0.62963	0.531915	0.466667	0.444444	0.6	0.413793	0.59375	0.4	0.35
		Crassula mesembryanthoides	0.518519	0.418605	0.388889	0.430894	0.520833	0.401361	0.3	0.424242	0.470588	0.548387	0.736842	0.307692	0.736842	0.307692	0.222222	0.482759	0.333333	0.56	0.566667	0.421053	0.47619	0.45679	0.464286	0.490741	0.8	0.466667	0.514286	0.485714	0.428571	0.526316	0.545455	0.52381	0.354839	0.527778	0.777778	0.459459	0.357143	0.461538	0.62963	0.531915	0.4375	0.461538	0.6	0.413793	0.59375	0.4	0.368421
		Crassula perforata	0.466667	0.411765	0.36	0.448819	0.521739	0.416107	0.363636	0.40625	0.470588	0.53125	0.722222	0.318182	0.722222	0.318182	0.222222	0.466667	0.352941	0.568627	0.53125	0.407407	0.545455	0.4625	0.464286	0.490741	0.8	0.466667	0.515152	0.495327	0.428571	0.526316	0.6	0.5	0.354839	0.527778	0.777778	0.447368	0.4	0.48	0.62963	0.531915	0.4375	0.461538	0.6	0.413793	0.633333	0.394737	0.352941
	Sempervivoideae	Crassula socialis	0.517241	0.411765	0.352941	0.444444	0.520833	0.408163	0.363636	0.40625	0.470588	0.548387	0.736842	0.307692	0.736842	0.307692	0.222222	0.482759	0.352941	0.568627	0.575758	0.418182	0.47619	0.45679	0.464286	0.490741	0.8	0.466667	0.5	0.480769	0.428571	0.526316	0.583333	0.55	0.354839	0.521127	0.777778	0.447368	0.357143	0.461538	0.62963	0.531915	0.4375	0.461538	0.6	0.413793	0.59375	0.4	0.380952
		Crassula tecta	0.5	0.418605	0.358491	0.435484	0.5	0.409396	0.363636	0.40625	0.4375	0.533333	0.736842	0.307692	0.736842	0.307692	0.222222	0.482759	0.352941	0.568627	0.545455	0.428571	0.47619	0.45679	0.448276	0.485981	0.8	0.466667	0.5	0.490566	0.428571	0.526316	0.5	0.525	0.366667	0.541667	0.8	0.459459	0.357143	0.461538	0.62963	0.531915	0.466667	0.444444	0.6	0.413793	0.59375	0.4	0.333333
		Crassula volkensii	0.522727	0.5	0.45283	0.434426	0.448276	0.402985	0.222222	0.4	0.470588	0.5	0.541667	0.275862	0.541667	0.275862	0.333333	0.423077	0.380952	0.553191	0.466667	0.470588	0.571429	0.473684	0.483871	0.490566	0.571429	0.4	0.540541	0.504854	0.375	0.578947	0.666667	0.581395	0.441176	0.485714	0.428571	0.45	0.625	0.416667	0.62963	0.54	0.4	0.481481	0.615385	0.451613	0.606061	0.4	0.45
		Echeveria lilacina	0.529412	0.438356	0.354167	0.433333	0.5625	0.427586	0.4	0.424242	0.75	0.482759	0.684211	0.292308	0.684211	0.292308	0.4	0.444444	0.294118	0.56	0.448276	0.346154	0.592593	0.513158	0.481481	0.475248	0.666667	0.37037	0.545455	0.434343	0.333333	0.526316	0.833333	0.5	0.382353	0.492958	0.571429	0.416667	0.4	0.366667	0.52	0.52	0.428571	0.517241	0.6	0.419355	0.575758	0.423077	0.391304
		Graptopetalum amethystinum	0.529412	0.438356	0.354167	0.433333	0.553191	0.427586	0.363636	0.4375	0.75	0.466667	0.714286	0.285714	0.714286	0.285714	0.4	0.444444	0.294118	0.56	0.466667	0.346154	0.576923	0.525641	0.5	0.490741	0.666667	0.37037	0.555556	0.428571	0.333333	0.526316	0.833333	0.5	0.4	0.485714	0.571429	0.416667	0.4	0.366667	0.52	0.52	0.428571	0.5	0.6	0.433333	0.588235	0.415584	0.391304
		Hylotelephium erythrostictum	0.53125	0.438356	0.347826	0.439024	0.595745	0.423611	0.333333	0.378378	0.666667	0.423077	0.666667	0.290323	0.666667	0.290323	0.5	0.458333	0.388889	0.568627	0.37931	0.37037	0.375	0.494253	0.482759	0.486239	0.714286	0.464286	0.470588	0.411765	0.2	0.65	0.727273	0.465116	0.448276	0.506849	0.714286	0.405405	0.4	0.423077	0.478261	0.528302	0.428571	0.551724	0.647059	0.392857	0.645161	0.439024	0.4
		Hylotelephium ewersii	0.538462	0.425	0.367347	0.436975	0.622642	0.42446	0.25	0.382353	0.647059	0.5	0.684211	0.276923	0.684211	0.276923	0.6	0.5	0.444444	0.531915	0.36	0.345455	0.5	0.475	0.466667	0.481481	0.714286	0.413793	0.514286	0.425743	0.166667	0.65	0.8	0.5	0.392857	0.513514	0.75	0.394737	0.3125	0.458333	0.541667	0.530612	0.4375	0.481481	0.615385	0.40625	0.685714	0.428571	0.315789
		Hylotelephium verticillatum	0.555556	0.419753	0.36	0.440678	0.607843	0.41844	0.25	0.382353	0.647059	0.5	0.684211	0.276923	0.684211	0.276923	0.6	0.5	0.421053	0.543478	0.36	0.357143	0.5	0.481013	0.466667	0.481481	0.714286	0.413793	0.514286	0.425743	0.166667	0.65	0.8	0.5	0.392857	0.513514	0.6	0.394737	0.3125	0.478261	0.541667	0.530612	0.466667	0.518519	0.615385	0.40625	0.685714	0.428571	0.315789
		Hylotelephium viviparum	0.555556	0.425	0.38	0.432203	0.615385	0.421429	0.25	0.382353	0.647059	0.5	0.684211	0.276923	0.684211	0.276923	0.6	0.5	0.421053	0.543478	0.36	0.357143	0.5	0.481013	0.466667	0.481481	0.714286	0.413793	0.5	0.425743	0.166667	0.65	0.8	0.5	0.392857	0.513514	0.6	0.394737	0.3125	0.458333	0.565217	0.54	0.466667	0.518519	0.615385	0.40625	0.685714	0.428571	0.315789
		Kalanchoe blossfeldiana	0.6	0.426829	0.255814	0.428571	0.527273	0.434783	0.375	0.371429	0.631579	0.461538	0.65	0.301587	0.65	0.301587	0.416667	0.458333	0.388889	0.553191	0.458333	0.396825	0.52381	0.506173	0.481481	0.486239	0.714286	0.466667	0.4375	0.45098	0.285714	0.578947	0.818182	0.465116	0.434783	0.493671	0.714286	0.405405	0.375	0.416667	0.52	0.520833	0.4375	0.461538	0.642857	0.4375	0.645161	0.414634	0.380952
		Kalanchoe daigremontiana 1	0.56	0.444444	0.243902	0.44186	0.576923	0.41844	0.375	0.371429	0.631579	0.444444	0.6	0.296875	0.6	0.296875	0.416667	0.52	0.388889	0.553191	0.45	0.4	0.5	0.512195	0.481481	0.481481	0.714286	0.466667	0.424242	0.45098	0.166667	0.6	0.75	0.452381	0.391304	0.4875	0.571429	0.405405	0.375	0.416667	0.555556	0.520833	0.4375	0.444444	0.571429	0.454545	0.633333	0.402439	0.333333
		Kalanchoe daigremontiana 2	0.56	0.45122	0.243902	0.44186	0.576923	0.41844	0.375	0.371429	0.631579	0.444444	0.6	0.296875	0.6	0.296875	0.416667	0.52	0.388889	0.553191	0.45	0.4	0.5	0.512195	0.481481	0.481481	0.714286	0.466667	0.424242	0.45098	0.166667	0.6	0.75	0.452381	0.391304	0.4875	0.571429	0.405405	0.375	0.416667	0.538462	0.520833	0.4375	0.444444	0.571429	0.454545	0.633333	0.402439	0.333333
		Kalanchoe delagoensis	0.56	0.45122	0.238095	0.4375	0.576923	0.41844	0.375	0.371429	0.631579	0.444444	0.6	0.296875	0.6	0.296875	0.416667	0.52	0.388889	0.553191	0.45	0.4	0.5	0.512195	0.481481	0.481481	0.714286	0.466667	0.424242	0.45098	0.166667	0.6	0.75	0.452381	0.391304	0.4875	0.571429	0.405405	0.375	0.416667	0.538462	0.520833	0.4375	0.444444	0.6	0.4375	0.655172	0.409639	0.333333
		Kalanchoe fedtschenkoi	0.56	0.45122	0.219512	0.44186	0.576923	0.41844	0.375	0.371429	0.65	0.444444	0.6	0.296875	0.6	0.296875	0.416667	0.52	0.388889	0.553191	0.47619	0.396825	0.5	0.512195	0.517241	0.472727	0.714286	0.466667	0.424242	0.45098	0.166667	0.6	0.692308	0.439024	0.409091	0.493827	0.571429	0.405405	0.375	0.416667	0.538462	0.520833	0.4	0.444444	0.6	0.4375	0.655172	0.409639	0.333333
		Kalanchoe longiflora	0.576923	0.439024	0.238095	0.429688	0.537037	0.42029	0.375	0.371429	0.65	0.48	0.736842	0.28125	0.736842	0.28125	0.416667	0.458333	0.388889	0.553191	0.416667	0.393443	0.55	0.506173	0.481481	0.486239	0.714286	0.466667	0.424242	0.445545	0.166667	0.6	0.75	0.47619	0.391304	0.4875	0.571429	0.405405	0.375	0.416667	0.538462	0.520833	0.5	0.482759	0.6	0.4375	0.645161	0.410256	0.380952
		Kalanchoe tomentosa	0.592593	0.421687	0.261905	0.417323	0.545455	0.426471	0.285714	0.342857	0.631579	0.5	0.619048	0.285714	0.619048	0.285714	0.416667	0.478261	0.45	0.543478	0.384615	0.403226	0.526316	0.512195	0.5	0.490741	0.714286	0.466667	0.485714	0.454545	0.166667	0.6	0.8	0.477273	0.363636	0.481928	0.6	0.410256	0.4375	0.416667	0.52	0.520833	0.4375	0.444444	0.642857	0.4375	0.6	0.407407	0.4
		Meterostachys sikokianus	0.551724	0.444444	0.36	0.422414	0.588235	0.41844	0.25	0.382353	0.588235	0.5	0.714286	0.285714	0.714286	0.285714	0.5	0.5	0.421053	0.543478	0.347826	0.333333	0.565217	0.469136	0.466667	0.481481	0.714286	0.448276	0.552632	0.453608	0	0.6	0.8	0.5	0.4	0.493506	0.6	0.405405	0.3125	0.434783	0.52	0.531915	0.4375	0.481481	0.6	0.366667	0.647059	0.423077	0.333333
		Monanthes anagensis	0.6	0.455696	0.333333	0.443548	0.625	0.401408	0.444444	0.411765	0.6875	0.5	0.6	0.3125	0.6	0.3125	0.454545	0.444444	0.277778	0.55102	0.375	0.436364	0.478261	0.481481	0.482759	0.481481	0.6	0.392857	0.564103	0.41	0.125	0.5	0.818182	0.52381	0.482759	0.506494	0.666667	0.441176	0.5	0.375	0.571429	0.510638	0.375	0.481481	0.666667	0.466667	0.7	0.433735	0.4
		Monanthes brachycaulos	0.6	0.455696	0.333333	0.443548	0.625	0.401408	0.444444	0.411765	0.6875	0.5	0.631579	0.307692	0.631579	0.307692	0.454545	0.444444	0.277778	0.55102	0.375	0.436364	0.478261	0.481481	0.482759	0.481481	0.6	0.392857	0.564103	0.41	0.125	0.5	0.818182	0.52381	0.5	0.5	0.666667	0.441176	0.5	0.375	0.571429	0.510638	0.375	0.481481	0.666667	0.466667	0.7	0.433735	0.4
		Monanthes muralis	0.586207	0.4625	0.333333	0.443548	0.625	0.401408	0.444444	0.411765	0.705882	0.481481	0.631579	0.307692	0.631579	0.307692	0.454545	0.444444	0.277778	0.55102	0.36	0.436364	0.478261	0.481481	0.482759	0.481481	0.6	0.392857	0.564103	0.41	0.125	0.5	0.818182	0.52381	0.5	0.5	0.625	0.457143	0.5	0.375	0.555556	0.5	0.375	0.481481	0.714286	0.483871	0.724138	0.428571	0.4
		Monanthes polyphylla	0.62069	0.45	0.307692	0.447154	0.625	0.408451	0.444444	0.411765	0.6875	0.5	0.666667	0.30303	0.666667	0.30303	0.454545	0.444444	0.277778	0.55102	0.363636	0.4	0.478261	0.469136	0.482759	0.486239	0.6	0.392857	0.564103	0.41	0.142857	0.473684	0.818182	0.512195	0.517241	0.486842	0.5	0.470588	0.470588	0.347826	0.555556	0.5	0.352941	0.5	0.642857	0.483871	0.62069	0.452381	0.423077
		Orostachys chongsunensis	0.571429	0.417722	0.367347	0.436975	0.627451	0.425532	0.333333	0.393939	0.6875	0.482759	0.7	0.28125	0.7	0.28125	0.5625	0.47619	0.421053	0.543478	0.36	0.368421	0.5	0.480519	0.466667	0.477064	0.714286	0.433333	0.486486	0.42	0.166667	0.65	0.8	0.5	0.37931	0.520548	0.6	0.405405	0.25	0.458333	0.541667	0.530612	0.466667	0.464286	0.615385	0.40625	0.685714	0.428571	0.4
		Orostachys fimbriata	0.518519	0.4375	0.392157	0.434783	0.62	0.41958	0.25	0.382353	0.65	0.5	0.714286	0.285714	0.714286	0.285714	0.5	0.5	0.421053	0.543478	0.347826	0.368421	0.5	0.46988	0.5	0.472727	0.714286	0.448276	0.5	0.454545	0.166667	0.65	0.7	0.5	0.384615	0.5	0.5	0.410256	0.375	0.5	0.565217	0.52	0.428571	0.464286	0.642857	0.387097	0.657143	0.428571	0.35
		Orostachys iwarenge 1	0.571429	0.425	0.367347	0.436975	0.62	0.422535	0.333333	0.393939	0.6875	0.482759	0.7	0.28125	0.7	0.28125	0.5625	0.47619	0.421053	0.543478	0.36	0.368421	0.5	0.474359	0.466667	0.477064	0.833333	0.419355	0.486486	0.424242	0.166667	0.65	0.8	0.5	0.37931	0.520548	0.6	0.405405	0.25	0.458333	0.541667	0.530612	0.466667	0.464286	0.615385	0.40625	0.685714	0.428571	0.4
		Orostachys iwarenge 2	0.571429	0.423077	0.367347	0.436975	0.62	0.422535	0.333333	0.393939	0.6875	0.482759	0.7	0.28125	0.7	0.28125	0.5625	0.47619	0.421053	0.543478	0.36	0.350877	0.47619	0.4875	0.466667	0.481481	0.714286	0.433333	0.486486	0.424242	0.166667	0.65	0.8	0.5	0.37931	0.520548	0.6	0.405405	0.25	0.458333	0.541667	0.530612	0.466667	0.464286	0.615385	0.40625	0.685714	0.428571	0.4
		Orostachys japonica 1	0.592593	0.423077	0.38	0.418803	0.6	0.41958	0.25	0.382353	0.666667	0.481481	0.714286	0.285714	0.714286	0.285714	0.583333	0.5	0.421053	0.543478	0.347826	0.344828	0.5	0.488095	0.466667	0.481481	0.714286	0.448276	0.5	0.45098	0.166667	0.631579	0.8	0.475	0.384615	0.5	0.5	0.410256	0.352941	0.478261	0.565217	0.52	0.466667	0.464286	0.642857	0.387097	0.666667	0.421053	0.35
		Orostachys japonica 2	0.555556	0.417722	0.38	0.422414	0.612245	0.416667	0.25	0.382353	0.666667	0.5	0.714286	0.285714	0.714286	0.285714	0.538462	0.478261	0.421053	0.543478	0.304348	0.362069	0.473684	0.481928	0.466667	0.481481	0.714286	0.448276	0.470588	0.460784	0.166667	0.631579	0.8	0.487805	0.4	0.493506	0.5	0.410256	0.352941	0.478261	0.565217	0.52	0.428571	0.482759	0.642857	0.387097	0.648649	0.413333	0.35
		Orostachys latielliptica	0.538462	0.425	0.387755	0.42735	0.612245	0.416667	0.25	0.382353	0.666667	0.5	0.714286	0.285714	0.714286	0.285714	0.538462	0.5	0.421053	0.543478	0.333333	0.350877	0.5	0.488095	0.466667	0.481481	0.714286	0.433333	0.5	0.45098	0.166667	0.631579	0.727273	0.461538	0.407407	0.493333	0.5	0.410256	0.352941	0.478261	0.565217	0.52	0.466667	0.464286	0.6	0.4	0.666667	0.421053	0.333333
		Orostachys malacophylla	0.571429	0.417722	0.367347	0.436975	0.632653	0.41958	0.333333	0.393939	0.6875	0.482759	0.7	0.28125	0.7	0.28125	0.5625	0.47619	0.421053	0.543478	0.36	0.368421	0.5	0.474359	0.466667	0.477064	0.714286	0.433333	0.486486	0.42	0.166667	0.65	0.8	0.5	0.37931	0.520548	0.6	0.405405	0.25	0.458333	0.541667	0.530612	0.466667	0.464286	0.615385	0.40625	0.685714	0.428571	0.4
		Orostachys malacophylla var. ramosa	0.571429	0.425	0.367347	0.436975	0.62	0.422535	0.333333	0.382353	0.6875	0.482759	0.7	0.28125	0.7	0.28125	0.5625	0.47619	0.421053	0.543478	0.36	0.368421	0.5	0.474359	0.466667	0.477064	0.714286	0.433333	0.486486	0.42	0.166667	0.65	0.8	0.5	0.37931	0.520548	0.6	0.405405	0.25	0.458333	0.541667	0.530612	0.466667	0.464286	0.615385	0.40625	0.685714	0.428571	0.4
		Orostachys margaritifolia	0.62963	0.410256	0.395833	0.42735	0.612245	0.41958	0.25	0.382353	0.666667	0.5	0.75	0.290323	0.75	0.290323	0.538462	0.52	0.421053	0.543478	0.347826	0.344828	0.529412	0.488095	0.466667	0.481481	0.714286	0.448276	0.513514	0.445545	0.166667	0.631579	0.8	0.461538	0.384615	0.5	0.5	0.421053	0.352941	0.478261	0.565217	0.52	0.466667	0.464286	0.642857	0.387097	0.666667	0.421053	0.35
		Orostachys minuta	0.592593	0.423077	0.38	0.422414	0.612245	0.416667	0.25	0.382353	0.666667	0.5	0.75	0.285714	0.75	0.285714	0.538462	0.5	0.421053	0.543478	0.347826	0.344828	0.5	0.493976	0.466667	0.481481	0.714286	0.448276	0.5	0.45098	0.166667	0.631579	0.8	0.475	0.384615	0.493333	0.5	0.405405	0.352941	0.478261	0.565217	0.52	0.466667	0.464286	0.642857	0.387097	0.666667	0.421053	0.35
		Pachyphytum compactum	0.529412	0.438356	0.354167	0.433333	0.5625	0.427586	0.4	0.424242	0.764706	0.464286	0.7	0.28125	0.7	0.28125	0.4	0.444444	0.294118	0.56	0.448276	0.333333	0.576923	0.525641	0.5	0.490741	0.666667	0.37037	0.59375	0.435644	0.2	0.55	0.833333	0.5	0.4	0.485714	0.5	0.421053	0.4	0.366667	0.52	0.52	0.428571	0.5	0.6	0.419355	0.575758	0.423077	0.391304
		Pachyphytum longifolium	0.515152	0.438356	0.354167	0.433333	0.5625	0.427586	0.4	0.424242	0.75	0.482759	0.7	0.28125	0.7	0.28125	0.4	0.444444	0.294118	0.56	0.464286	0.333333	0.576923	0.525641	0.516129	0.490741	0.666667	0.37037	0.558824	0.434343	0.333333	0.5	0.833333	0.5	0.393939	0.486111	0.571429	0.405405	0.4	0.366667	0.52	0.510204	0.428571	0.5	0.6	0.419355	0.575758	0.423077	0.391304
		Phedimus aizoon 1	0.53125	0.438356	0.361702	0.434426	0.595745	0.423611	0.333333	0.378378	0.666667	0.423077	0.666667	0.290323	0.666667	0.290323	0.5	0.458333	0.388889	0.568627	0.366667	0.37037	0.375	0.494253	0.482759	0.486239	0.714286	0.464286	0.454545	0.417476	0.2	0.65	0.727273	0.465116	0.448276	0.506849	0.75	0.388889	0.4	0.423077	0.478261	0.528302	0.428571	0.551724	0.647059	0.392857	0.645161	0.439024	0.466667
		Phedimus aizoon 2	0.515152	0.444444	0.347826	0.439024	0.595745	0.423611	0.333333	0.378378	0.666667	0.423077	0.666667	0.290323	0.666667	0.290323	0.5	0.458333	0.388889	0.568627	0.37931	0.37037	0.375	0.494253	0.482759	0.486239	0.714286	0.464286	0.470588	0.411765	0.2	0.65	0.727273	0.465116	0.433333	0.513889	0.714286	0.405405	0.4	0.407407	0.478261	0.528302	0.428571	0.571429	0.647059	0.392857	0.677419	0.439024	0.4
		Phedimus aizoon 3	0.53125	0.454545	0.347826	0.439024	0.595745	0.423611	0.285714	0.388889	0.666667	0.423077	0.666667	0.290323	0.666667	0.290323	0.5	0.458333	0.388889	0.568627	0.392857	0.363636	0.375	0.494253	0.482759	0.486239	0.714286	0.464286	0.470588	0.411765	0.2	0.65	0.727273	0.465116	0.448276	0.506849	0.75	0.416667	0.4	0.423077	0.478261	0.528302	0.428571	0.571429	0.647059	0.37931	0.645161	0.439024	0.4
		Phedimus aizoon var. floribundus	0.53125	0.438356	0.355556	0.435484	0.595745	0.423611	0.428571	0.388889	0.666667	0.423077	0.666667	0.290323	0.666667	0.290323	0.5	0.458333	0.388889	0.568627	0.366667	0.37037	0.375	0.494253	0.482759	0.486239	0.714286	0.464286	0.454545	0.417476	0.2	0.631579	0.727273	0.465116	0.448276	0.506849	0.666667	0.421053	0.4	0.423077	0.478261	0.528302	0.428571	0.571429	0.611111	0.407407	0.633333	0.445783	0.4
		Phedimus ellacombeanus 1	0.516129	0.44	0.361702	0.442623	0.604167	0.41958	0.333333	0.378378	0.666667	0.423077	0.636364	0.290323	0.636364	0.290323	0.5	0.458333	0.388889	0.568627	0.37037	0.407407	0.375	0.494253	0.466667	0.490741	0.666667	0.482759	0.470588	0.411765	0.2	0.65	0.7	0.477273	0.419355	0.507042	0.714286	0.405405	0.4	0.423077	0.478261	0.538462	0.428571	0.571429	0.647059	0.392857	0.65625	0.444444	0.4
		Phedimus ellacombeanus 2	0.53125	0.438356	0.347826	0.439024	0.595745	0.423611	0.333333	0.378378	0.666667	0.423077	0.666667	0.290323	0.666667	0.290323	0.5	0.458333	0.388889	0.568627	0.37931	0.37037	0.375	0.494253	0.482759	0.486239	0.714286	0.464286	0.470588	0.411765	0.2	0.65	0.727273	0.465116	0.448276	0.506849	0.714286	0.405405	0.4	0.423077	0.478261	0.528302	0.428571	0.571429	0.647059	0.392857	0.625	0.432099	0.4
		Phedimus ellacombeanus 3	0.53125	0.438356	0.347826	0.439024	0.595745	0.423611	0.333333	0.378378	0.666667	0.423077	0.666667	0.290323	0.666667	0.290323	0.5	0.458333	0.388889	0.568627	0.37931	0.37037	0.375	0.494253	0.482759	0.486239	0.714286	0.464286	0.470588	0.411765	0.166667	0.684211	0.727273	0.465116	0.448276	0.506849	0.714286	0.405405	0.4	0.423077	0.478261	0.528302	0.428571	0.571429	0.647059	0.392857	0.645161	0.439024	0.4
		Phedimus kamtschaticus 1	0.53125	0.438356	0.347826	0.439024	0.595745	0.423611	0.333333	0.378378	0.684211	0.444444	0.666667	0.290323	0.666667	0.290323	0.5	0.458333	0.388889	0.568627	0.37931	0.37037	0.375	0.494253	0.516129	0.477477	0.714286	0.464286	0.470588	0.411765	0.2	0.65	0.727273	0.465116	0.448276	0.506849	0.714286	0.405405	0.4	0.423077	0.478261	0.528302	0.384615	0.551724	0.647059	0.392857	0.65625	0.444444	0.4
		Phedimus kamtschaticus 2	0.516129	0.432432	0.361702	0.442623	0.604167	0.41958	0.333333	0.378378	0.666667	0.423077	0.636364	0.290323	0.636364	0.290323	0.5	0.458333	0.388889	0.568627	0.37037	0.407407	0.375	0.494253	0.466667	0.490741	0.666667	0.482759	0.470588	0.411765	0.2	0.65	0.7	0.477273	0.419355	0.507042	0.714286	0.405405	0.4	0.423077	0.478261	0.528302	0.428571	0.571429	0.647059	0.392857	0.65625	0.444444	0.4
		Phedimus latiovalifolius	0.53125	0.438356	0.347826	0.439024	0.595745	0.423611	0.333333	0.378378	0.666667	0.423077	0.666667	0.290323	0.666667	0.290323	0.5	0.458333	0.388889	0.568627	0.37931	0.37037	0.375	0.494253	0.482759	0.486239	0.714286	0.464286	0.457143	0.405941	0.2	0.65	0.727273	0.465116	0.466667	0.507042	0.714286	0.405405	0.4	0.423077	0.478261	0.528302	0.428571	0.571429	0.647059	0.392857	0.666667	0.45122	0.4
		Phedimus litoralis	0.515152	0.444444	0.347826	0.439024	0.595745	0.423611	0.333333	0.378378	0.666667	0.423077	0.666667	0.290323	0.666667	0.290323	0.5	0.458333	0.388889	0.568627	0.37931	0.37037	0.375	0.494253	0.464286	0.481818	0.714286	0.464286	0.470588	0.411765	0.2	0.65	0.727273	0.465116	0.433333	0.513889	0.714286	0.405405	0.4	0.407407	0.478261	0.528302	0.428571	0.571429	0.647059	0.392857	0.677419	0.439024	0.4
		Phedimus middendorffianus 1	0.53125	0.432432	0.347826	0.439024	0.595745	0.423611	0.333333	0.378378	0.666667	0.423077	0.666667	0.290323	0.666667	0.290323	0.5	0.458333	0.388889	0.568627	0.37931	0.37037	0.375	0.494253	0.482759	0.486239	0.714286	0.464286	0.484848	0.407767	0.2	0.65	0.727273	0.465116	0.428571	0.513514	0.666667	0.405405	0.4	0.423077	0.5	0.537037	0.428571	0.571429	0.647059	0.392857	0.645161	0.439024	0.4
		Phedimus middendorffianus 2	0.516129	0.448718	0.347826	0.439024	0.595745	0.427586	0.333333	0.378378	0.666667	0.423077	0.666667	0.290323	0.666667	0.290323	0.5	0.458333	0.388889	0.568627	0.366667	0.358491	0.375	0.494253	0.482759	0.486239	0.714286	0.464286	0.470588	0.411765	0.2	0.65	0.727273	0.465116	0.448276	0.506849	0.714286	0.405405	0.375	0.4	0.478261	0.528302	0.428571	0.571429	0.6875	0.37931	0.645161	0.439024	0.4
		Phedimus odontophyllus	0.548387	0.459459	0.375	0.45	0.577778	0.434483	0.5	0.371429	0.666667	0.48	0.666667	0.290323	0.666667	0.290323	0.428571	0.478261	0.411765	0.62	0.384615	0.355932	0.434783	0.46988	0.482759	0.486239	0.571429	0.448276	0.515152	0.423077	0.142857	0.578947	0.666667	0.5	0.444444	0.533333	0.666667	0.388889	0.3125	0.458333	0.590909	0.54	0.428571	0.482759	0.6875	0.433333	0.65625	0.43038	0.470588
		Phedimus selskianus	0.515152	0.460526	0.347826	0.439024	0.595745	0.423611	0.333333	0.378378	0.666667	0.423077	0.666667	0.290323	0.666667	0.290323	0.5	0.458333	0.388889	0.568627	0.37931	0.37037	0.375	0.494253	0.482759	0.486239	0.714286	0.464286	0.470588	0.411765	0.2	0.65	0.727273	0.465116	0.433333	0.513889	0.714286	0.388889	0.4	0.407407	0.478261	0.528302	0.428571	0.571429	0.647059	0.392857	0.677419	0.439024	0.4
		Phedimus sikokianus	0.53125	0.438356	0.363636	0.435484	0.62	0.404255	0.333333	0.378378	0.647059	0.444444	0.666667	0.290323	0.666667	0.290323	0.5	0.458333	0.352941	0.557692	0.37037	0.392857	0.375	0.494253	0.482759	0.486239	0.666667	0.5	0.484848	0.411765	0.2	0.65	0.666667	0.488889	0.419355	0.507042	0.714286	0.405405	0.4	0.423077	0.521739	0.538462	0.428571	0.571429	0.625	0.413793	0.625	0.45	0.4
		Phedimus spurius	0.529412	0.430556	0.377358	0.431034	0.566038	0.413043	0.428571	0.388889	0.6	0.5	0.681818	0.295082	0.681818	0.295082	0.5	0.521739	0.388889	0.6	0.4	0.37931	0.434783	0.493976	0.5	0.490741	0.666667	0.466667	0.459459	0.436893	0.142857	0.611111	0.7	0.5	0.444444	0.493333	0.666667	0.394737	0.4	0.44	0.521739	0.538462	0.466667	0.5	0.6	0.433333	0.6	0.428571	0.470588
		Phedimus takesimense 1	0.53125	0.432432	0.347826	0.439024	0.604167	0.426573	0.333333	0.378378	0.684211	0.444444	0.666667	0.290323	0.666667	0.290323	0.5	0.458333	0.388889	0.568627	0.366667	0.358491	0.375	0.494253	0.482759	0.486239	0.75	0.444444	0.470588	0.411765	0.2	0.65	0.75	0.452381	0.448276	0.506849	0.714286	0.405405	0.4	0.423077	0.478261	0.528302	0.384615	0.551724	0.647059	0.392857	0.677419	0.439024	0.4
		Phedimus takesimense 2	0.53125	0.438356	0.347826	0.439024	0.595745	0.423611	0.333333	0.378378	0.684211	0.444444	0.666667	0.290323	0.666667	0.290323	0.5	0.458333	0.388889	0.568627	0.366667	0.358491	0.375	0.494253	0.482759	0.486239	0.75	0.444444	0.470588	0.411765	0.2	0.65	0.75	0.452381	0.448276	0.506849	0.714286	0.405405	0.4	0.423077	0.478261	0.528302	0.384615	0.551724	0.647059	0.392857	0.677419	0.439024	0.4
		Phedimus takesimense 3	0.53125	0.438356	0.347826	0.439024	0.595745	0.423611	0.333333	0.378378	0.684211	0.444444	0.666667	0.290323	0.666667	0.290323	0.5	0.458333	0.388889	0.568627	0.366667	0.358491	0.375	0.494253	0.482759	0.486239	0.75	0.444444	0.470588	0.411765	0.2	0.65	0.75	0.452381	0.448276	0.506849	0.714286	0.405405	0.4	0.423077	0.478261	0.528302	0.384615	0.551724	0.647059	0.392857	0.65625	0.444444	0.4
		Phedimus takesimense 4	0.53125	0.438356	0.347826	0.439024	0.595745	0.423611	0.333333	0.378378	0.684211	0.444444	0.666667	0.290323	0.666667	0.290323	0.5	0.458333	0.388889	0.568627	0.366667	0.358491	0.375	0.494253	0.482759	0.486239	0.75	0.444444	0.470588	0.411765	0.2	0.65	0.75	0.452381	0.448276	0.506849	0.714286	0.405405	0.4	0.423077	0.478261	0.528302	0.384615	0.551724	0.647059	0.392857	0.677419	0.439024	0.4
		Phedimus yangshanicus	0.548387	0.459459	0.375	0.45	0.577778	0.434483	0.5	0.371429	0.666667	0.48	0.666667	0.290323	0.666667	0.290323	0.428571	0.478261	0.411765	0.62	0.384615	0.355932	0.434783	0.46988	0.482759	0.486239	0.571429	0.448276	0.515152	0.423077	0.142857	0.578947	0.666667	0.5	0.444444	0.533333	0.666667	0.388889	0.3125	0.458333	0.590909	0.54	0.428571	0.482759	0.6875	0.433333	0.65625	0.43038	0.470588
		Phedimus zokuriensis	0.53125	0.438356	0.347826	0.439024	0.595745	0.423611	0.333333	0.378378	0.666667	0.423077	0.666667	0.290323	0.666667	0.290323	0.5	0.458333	0.388889	0.568627	0.37931	0.377358	0.375	0.494253	0.482759	0.486239	0.714286	0.464286	0.470588	0.411765	0.2	0.65	0.727273	0.465116	0.448276	0.506849	0.714286	0.405405	0.4	0.423077	0.478261	0.528302	0.428571	0.571429	0.647059	0.392857	0.645161	0.439024	0.4
		Rhodiola bupleuroides 1	0.53125	0.44	0.372549	0.432203	0.583333	0.412587	0.5	0.382353	0.666667	0.464286	0.619048	0.274194	0.619048	0.274194	0.538462	0.458333	0.388889	0.55102	0.37037	0.396552	0.52381	0.487805	0.482759	0.486239	0.5	0.451613	0.514286	0.436893	0.166667	0.6	0.636364	0.488372	0.375	0.5	0.6	0.384615	0.333333	0.44	0.608696	0.5	0.375	0.518519	0.642857	0.4375	0.6875	0.43038	0.4375
		Rhodiola bupleuroides 2	0.53125	0.44	0.38	0.428571	0.583333	0.412587	0.5	0.371429	0.666667	0.464286	0.619048	0.274194	0.619048	0.274194	0.5	0.48	0.388889	0.55102	0.384615	0.40678	0.52381	0.487805	0.482759	0.490741	0.571429	0.433333	0.5	0.43	0.166667	0.6	0.636364	0.488372	0.375	0.5	0.6	0.384615	0.333333	0.44	0.608696	0.490196	0.375	0.518519	0.642857	0.4375	0.6875	0.43038	0.470588
		Rhodiola bupleuroides 3	0.53125	0.44	0.38	0.428571	0.583333	0.412587	0.5	0.371429	0.647059	0.464286	0.619048	0.274194	0.619048	0.274194	0.5	0.461538	0.388889	0.55102	0.384615	0.385965	0.52381	0.487805	0.482759	0.486239	0.571429	0.433333	0.5	0.43	0.166667	0.6	0.636364	0.47619	0.375	0.5	0.6	0.384615	0.333333	0.44	0.608696	0.5	0.375	0.518519	0.642857	0.4375	0.6875	0.43038	0.470588
		Rhodiola calliantha	0.545455	0.445946	0.372549	0.432203	0.583333	0.412587	0.5	0.371429	0.666667	0.464286	0.619048	0.274194	0.619048	0.274194	0.538462	0.458333	0.388889	0.55102	0.384615	0.396552	0.52381	0.487805	0.482759	0.486239	0.571429	0.433333	0.527778	0.431373	0.166667	0.6	0.636364	0.488372	0.375	0.5	0.6	0.384615	0.333333	0.44	0.608696	0.5	0.375	0.518519	0.666667	0.419355	0.6875	0.43038	0.4375
		Rhodiola crenulata 1	0.516129	0.461538	0.372549	0.432203	0.583333	0.412587	0.428571	0.371429	0.666667	0.464286	0.619048	0.274194	0.619048	0.274194	0.5	0.48	0.411765	0.54	0.36	0.389831	0.52381	0.487805	0.482759	0.486239	0.571429	0.433333	0.527778	0.441176	0.166667	0.6	0.666667	0.47619	0.391304	0.493671	0.6	0.394737	0.333333	0.44	0.608696	0.5	0.375	0.518519	0.642857	0.4375	0.6875	0.43038	0.470588
		Rhodiola crenulata 2	0.53125	0.44	0.372549	0.432203	0.583333	0.412587	0.428571	0.371429	0.666667	0.464286	0.619048	0.274194	0.619048	0.274194	0.5	0.48	0.388889	0.55102	0.384615	0.389831	0.55	0.487805	0.482759	0.486239	0.571429	0.433333	0.527778	0.441176	0.166667	0.6	0.666667	0.47619	0.391304	0.493671	0.6	0.394737	0.333333	0.44	0.608696	0.5	0.375	0.518519	0.642857	0.4375	0.6875	0.423077	0.470588
		Rhodiola crenulata 3	0.53125	0.44	0.372549	0.432203	0.583333	0.412587	0.428571	0.371429	0.666667	0.464286	0.6	0.285714	0.6	0.285714	0.5	0.48	0.388889	0.55102	0.384615	0.389831	0.55	0.487805	0.482759	0.486239	0.571429	0.433333	0.527778	0.441176	0.166667	0.6	0.666667	0.47619	0.391304	0.493671	0.6	0.394737	0.333333	0.44	0.608696	0.5	0.375	0.518519	0.642857	0.4375	0.6875	0.423077	0.470588
		Rhodiola crenulata 4	0.53125	0.44	0.372549	0.432203	0.583333	0.412587	0.428571	0.371429	0.684211	0.482759	0.6	0.285714	0.6	0.285714	0.5	0.48	0.388889	0.55102	0.384615	0.389831	0.55	0.487805	0.482759	0.486239	0.571429	0.433333	0.527778	0.441176	0.166667	0.6	0.666667	0.47619	0.391304	0.493671	0.6	0.394737	0.333333	0.44	0.608696	0.5	0.333333	0.518519	0.642857	0.4375	0.6875	0.423077	0.470588
		Rhodiola dumulosa 1	0.5625	0.459459	0.372549	0.42735	0.574468	0.41958	0.5	0.371429	0.666667	0.464286	0.619048	0.274194	0.619048	0.274194	0.454545	0.48	0.45	0.5625	0.384615	0.389831	0.52381	0.493976	0.482759	0.486239	0.571429	0.433333	0.513514	0.435644	0.166667	0.6	0.7	0.477273	0.346154	0.5	0.666667	0.394737	0.333333	0.44	0.608696	0.5	0.375	0.518519	0.642857	0.4375	0.628571	0.434211	0.444444
		Rhodiola dumulosa 2	0.53125	0.454545	0.384615	0.42735	0.583333	0.412587	0.5	0.371429	0.666667	0.464286	0.619048	0.274194	0.619048	0.274194	0.5	0.48	0.411765	0.54	0.37037	0.40678	0.52381	0.487805	0.482759	0.486239	0.571429	0.433333	0.512821	0.43	0.166667	0.6	0.636364	0.488372	0.375	0.487179	0.6	0.394737	0.333333	0.44	0.608696	0.5	0.375	0.538462	0.666667	0.419355	0.677419	0.432099	0.470588
		Rhodiola fastigiata	0.53125	0.44	0.372549	0.42735	0.583333	0.412587	0.428571	0.371429	0.666667	0.464286	0.619048	0.274194	0.619048	0.274194	0.5	0.48	0.388889	0.55102	0.384615	0.389831	0.55	0.487805	0.482759	0.486239	0.571429	0.433333	0.527778	0.441176	0.166667	0.6	0.666667	0.47619	0.391304	0.493671	0.6	0.394737	0.333333	0.44	0.608696	0.5	0.375	0.518519	0.642857	0.4375	0.6875	0.423077	0.470588
		Rhodiola gelida	0.53125	0.44	0.372549	0.432203	0.583333	0.412587	0.5	0.371429	0.666667	0.464286	0.619048	0.274194	0.619048	0.274194	0.454545	0.44	0.375	0.54902	0.384615	0.389831	0.52381	0.487805	0.482759	0.486239	0.571429	0.433333	0.513514	0.44	0.166667	0.6	0.636364	0.488372	0.347826	0.493671	0.6	0.421053	0.333333	0.44	0.608696	0.5	0.375	0.518519	0.642857	0.4375	0.6875	0.43038	0.470588
		Rhodiola henryi 1	0.53125	0.44	0.377358	0.431034	0.583333	0.412587	0.5	0.371429	0.666667	0.444444	0.619048	0.274194	0.619048	0.274194	0.545455	0.478261	0.388889	0.55102	0.384615	0.396552	0.52381	0.487805	0.482759	0.486239	0.571429	0.433333	0.5	0.441176	0.166667	0.6	0.636364	0.488372	0.375	0.5	0.6	0.384615	0.333333	0.44	0.608696	0.5	0.375	0.518519	0.642857	0.4375	0.6875	0.43038	0.470588
		Rhodiola henryi 2	0.545455	0.44	0.377358	0.431034	0.574468	0.416667	0.5	0.371429	0.666667	0.444444	0.619048	0.274194	0.619048	0.274194	0.6	0.458333	0.388889	0.55102	0.384615	0.396552	0.52381	0.487805	0.482759	0.486239	0.571429	0.433333	0.5	0.441176	0.166667	0.6	0.666667	0.47619	0.375	0.5	0.6	0.384615	0.333333	0.44	0.608696	0.5	0.375	0.518519	0.642857	0.4375	0.69697	0.423077	0.470588
		Rhodiola himalensis 1	0.545455	0.445946	0.372549	0.432203	0.583333	0.412587	0.5	0.371429	0.666667	0.464286	0.619048	0.274194	0.619048	0.274194	0.5	0.48	0.411765	0.54	0.37037	0.40678	0.52381	0.487805	0.482759	0.486239	0.571429	0.433333	0.512821	0.43	0.166667	0.6	0.636364	0.488372	0.375	0.487179	0.6	0.394737	0.333333	0.44	0.608696	0.5	0.375	0.518519	0.666667	0.419355	0.677419	0.432099	0.470588
		Rhodiola himalensis 2	0.53125	0.454545	0.372549	0.432203	0.583333	0.412587	0.5	0.371429	0.666667	0.464286	0.619048	0.274194	0.619048	0.274194	0.5	0.48	0.411765	0.54	0.37037	0.40678	0.52381	0.487805	0.482759	0.486239	0.571429	0.433333	0.512821	0.43	0.166667	0.571429	0.636364	0.488372	0.375	0.487179	0.6	0.394737	0.333333	0.44	0.608696	0.5	0.375	0.538462	0.666667	0.419355	0.677419	0.432099	0.470588
		Rhodiola himalensis 3	0.53125	0.447368	0.372549	0.432203	0.583333	0.412587	0.5	0.371429	0.722222	0.482759	0.619048	0.274194	0.619048	0.274194	0.5	0.48	0.411765	0.54	0.37037	0.4	0.52381	0.487805	0.5	0.486239	0.571429	0.433333	0.512821	0.434343	0.166667	0.6	0.636364	0.488372	0.375	0.487179	0.6	0.384615	0.375	0.44	0.608696	0.5	0.352941	0.518519	0.642857	0.4375	0.677419	0.432099	0.470588
		Rhodiola hobsonii	0.548387	0.453333	0.367347	0.428571	0.574468	0.416667	0.5	0.371429	0.666667	0.464286	0.636364	0.278689	0.636364	0.278689	0.5	0.44	0.388889	0.55102	0.37037	0.40678	0.52381	0.493976	0.482759	0.486239	0.571429	0.448276	0.5	0.431373	0.166667	0.6	0.7	0.466667	0.346154	0.5	0.666667	0.405405	0.3125	0.458333	0.608696	0.5	0.333333	0.535714	0.692308	0.424242	0.647059	0.441558	0.470588
		Rhodiola humilis	0.548387	0.453333	0.367347	0.428571	0.574468	0.416667	0.5	0.371429	0.705882	0.464286	0.619048	0.274194	0.619048	0.274194	0.5	0.44	0.388889	0.55102	0.407407	0.40678	0.52381	0.493976	0.482759	0.486239	0.571429	0.433333	0.513514	0.43	0.166667	0.6	0.7	0.466667	0.346154	0.5	0.666667	0.405405	0.3125	0.458333	0.608696	0.519231	0.333333	0.535714	0.642857	0.4375	0.666667	0.435897	0.470588
		Rhodiola integrifolia	0.5625	0.459459	0.352941	0.431034	0.583333	0.415493	0.5	0.371429	0.666667	0.464286	0.619048	0.274194	0.619048	0.274194	0.454545	0.458333	0.421053	0.5625	0.384615	0.4	0.52381	0.493976	0.482759	0.486239	0.571429	0.433333	0.5	0.441176	0.166667	0.6	0.7	0.477273	0.392857	0.486486	0.666667	0.394737	0.333333	0.44	0.608696	0.5	0.375	0.518519	0.642857	0.4375	0.628571	0.421053	0.470588
		Rhodiola kirilowii 1	0.545455	0.445946	0.372549	0.432203	0.571429	0.408451	0.428571	0.388889	0.666667	0.464286	0.619048	0.274194	0.619048	0.274194	0.5	0.48	0.375	0.529412	0.37037	0.409836	0.52381	0.487805	0.482759	0.486239	0.571429	0.433333	0.512821	0.434343	0.166667	0.6	0.636364	0.488372	0.375	0.487179	0.6	0.384615	0.333333	0.44	0.608696	0.5	0.375	0.518519	0.642857	0.4375	0.677419	0.432099	0.470588
		Rhodiola kirilowii 2	0.545455	0.445946	0.372549	0.432203	0.583333	0.412587	0.5	0.371429	0.684211	0.482759	0.619048	0.274194	0.619048	0.274194	0.5	0.48	0.411765	0.54	0.37037	0.40678	0.52381	0.487805	0.516129	0.481818	0.571429	0.433333	0.512821	0.43	0.166667	0.6	0.636364	0.488372	0.375	0.487179	0.6	0.394737	0.333333	0.44	0.608696	0.5	0.375	0.538462	0.666667	0.419355	0.677419	0.432099	0.470588
		Rhodiola kirilowii 3	0.545455	0.445946	0.372549	0.432203	0.583333	0.412587	0.5	0.371429	0.666667	0.464286	0.619048	0.274194	0.619048	0.274194	0.454545	0.48	0.411765	0.54	0.37037	0.40678	0.52381	0.487805	0.482759	0.486239	0.5	0.413793	0.512821	0.43	0.166667	0.6	0.636364	0.488372	0.4	0.480519	0.6	0.394737	0.333333	0.44	0.608696	0.5	0.375	0.518519	0.642857	0.419355	0.677419	0.432099	0.470588
		Rhodiola liciae	0.566667	0.453333	0.346939	0.429752	0.583333	0.412587	0.5	0.371429	0.666667	0.444444	0.636364	0.262295	0.636364	0.262295	0.454545	0.458333	0.411765	0.56	0.384615	0.396552	0.5	0.5	0.482759	0.486239	0.571429	0.433333	0.526316	0.43	0.166667	0.6	0.7	0.466667	0.32	0.506494	0.666667	0.405405	0.3125	0.458333	0.583333	0.5	0.375	0.518519	0.642857	0.4375	0.65625	0.43038	0.444444
		Rhodiola macrocarpa	0.53125	0.432432	0.372549	0.432203	0.583333	0.412587	0.5	0.371429	0.666667	0.464286	0.619048	0.274194	0.619048	0.274194	0.454545	0.44	0.411765	0.55102	0.392857	0.403509	0.52381	0.487805	0.482759	0.486239	0.571429	0.433333	0.513514	0.44	0.166667	0.6	0.636364	0.488372	0.347826	0.493671	0.6	0.432432	0.333333	0.44	0.608696	0.5	0.375	0.518519	0.642857	0.4375	0.6875	0.43038	0.470588
		Rhodiola ovatisepala	0.548387	0.453333	0.375	0.425	0.574468	0.416667	0.5	0.371429	0.6875	0.482759	0.619048	0.274194	0.619048	0.274194	0.5	0.44	0.388889	0.55102	0.407407	0.40678	0.52381	0.5	0.482759	0.486239	0.571429	0.433333	0.513514	0.43	0.166667	0.6	0.7	0.466667	0.346154	0.5	0.666667	0.405405	0.3125	0.458333	0.608696	0.5	0.333333	0.535714	0.642857	0.4375	0.666667	0.441558	0.470588
		Rhodiola prainii	0.548387	0.453333	0.367347	0.428571	0.574468	0.416667	0.5	0.371429	0.705882	0.464286	0.619048	0.274194	0.619048	0.274194	0.5	0.44	0.388889	0.55102	0.407407	0.40678	0.52381	0.493976	0.482759	0.486239	0.571429	0.433333	0.513514	0.434343	0.166667	0.6	0.727273	0.454545	0.346154	0.5	0.666667	0.405405	0.3125	0.458333	0.608696	0.5	0.333333	0.535714	0.642857	0.4375	0.666667	0.435897	0.470588
		Rhodiola quadrifida 1	0.53125	0.44	0.372549	0.432203	0.583333	0.412587	0.5	0.371429	0.666667	0.464286	0.619048	0.274194	0.619048	0.274194	0.5	0.48	0.411765	0.54	0.37037	0.40678	0.52381	0.487805	0.482759	0.486239	0.571429	0.433333	0.512821	0.43	0.166667	0.6	0.636364	0.488372	0.375	0.487179	0.6	0.394737	0.333333	0.44	0.636364	0.490196	0.375	0.518519	0.666667	0.419355	0.677419	0.432099	0.470588
		Rhodiola quadrifida 2	0.516129	0.461538	0.384615	0.42735	0.583333	0.412587	0.5	0.371429	0.666667	0.461538	0.619048	0.274194	0.619048	0.274194	0.5	0.458333	0.411765	0.56	0.37037	0.385965	0.52381	0.493827	0.482759	0.486239	0.571429	0.433333	0.513514	0.435644	0.166667	0.6	0.636364	0.488372	0.375	0.5	0.6	0.384615	0.333333	0.44	0.608696	0.5	0.375	0.538462	0.642857	0.4375	0.6875	0.43038	0.470588
		Rhodiola quadrifida 3	0.53125	0.44	0.372549	0.432203	0.583333	0.412587	0.5	0.371429	0.666667	0.464286	0.619048	0.274194	0.619048	0.274194	0.5	0.48	0.411765	0.54	0.37037	0.40678	0.52381	0.487805	0.482759	0.486239	0.571429	0.433333	0.512821	0.43	0.166667	0.6	0.636364	0.488372	0.375	0.487179	0.6	0.394737	0.333333	0.44	0.608696	0.5	0.375	0.518519	0.666667	0.419355	0.677419	0.432099	0.470588
		Rhodiola rhodantha	0.5625	0.459459	0.346154	0.431034	0.595745	0.41958	0.5	0.371429	0.666667	0.464286	0.619048	0.274194	0.619048	0.274194	0.4	0.48	0.421053	0.5625	0.384615	0.37931	0.52381	0.493976	0.482759	0.486239	0.571429	0.433333	0.526316	0.43	0.166667	0.6	0.7	0.477273	0.392857	0.48	0.666667	0.394737	0.333333	0.44	0.608696	0.5	0.375	0.518519	0.615385	0.454545	0.666667	0.423077	0.5
		Rhodiola rosea	0.53125	0.44	0.392157	0.432203	0.586957	0.413793	0.5	0.371429	0.666667	0.464286	0.619048	0.274194	0.619048	0.274194	0.5	0.458333	0.388889	0.55102	0.407407	0.385965	0.52381	0.487805	0.482759	0.486239	0.571429	0.433333	0.5	0.435644	0.166667	0.6	0.636364	0.488372	0.375	0.5	0.6	0.384615	0.333333	0.44	0.608696	0.5	0.375	0.518519	0.692308	0.40625	0.65625	0.415584	0.470588
		Rhodiola sacra	0.53125	0.454545	0.372549	0.432203	0.583333	0.412587	0.5	0.371429	0.666667	0.481481	0.619048	0.274194	0.619048	0.274194	0.5	0.48	0.411765	0.54	0.37037	0.409836	0.52381	0.487805	0.482759	0.486239	0.571429	0.433333	0.512821	0.434343	0.166667	0.6	0.636364	0.488372	0.375	0.487179	0.6	0.384615	0.333333	0.44	0.608696	0.5	0.375	0.518519	0.642857	0.4375	0.677419	0.432099	0.470588
		Rhodiola sexifolia	0.548387	0.453333	0.367347	0.428571	0.574468	0.416667	0.5	0.371429	0.647059	0.464286	0.619048	0.274194	0.619048	0.274194	0.5	0.44	0.388889	0.55102	0.384615	0.4	0.52381	0.493976	0.482759	0.486239	0.571429	0.433333	0.513514	0.43	0.166667	0.6	0.7	0.466667	0.346154	0.5	0.666667	0.405405	0.3125	0.458333	0.608696	0.509804	0.333333	0.535714	0.6	0.451613	0.666667	0.435897	0.470588
		Rhodiola sinuata	0.548387	0.453333	0.367347	0.428571	0.574468	0.416667	0.5	0.371429	0.705882	0.464286	0.619048	0.274194	0.619048	0.274194	0.5	0.423077	0.388889	0.55102	0.384615	0.4	0.5	0.5	0.482759	0.486239	0.571429	0.433333	0.513514	0.43	0.166667	0.6	0.727273	0.454545	0.346154	0.5	0.666667	0.405405	0.3125	0.458333	0.608696	0.5	0.333333	0.535714	0.642857	0.4375	0.6875	0.43038	0.470588
		Rhodiola smithii	0.5625	0.445946	0.367347	0.425	0.586957	0.413793	0.5	0.371429	0.666667	0.444444	0.619048	0.274194	0.619048	0.274194	0.5	0.458333	0.388889	0.55102	0.37037	0.396552	0.5	0.493976	0.482759	0.486239	0.571429	0.4	0.5	0.45	0.166667	0.6	0.7	0.477273	0.36	0.493506	0.666667	0.378378	0.333333	0.44	0.608696	0.5	0.375	0.518519	0.642857	0.4375	0.69697	0.43038	0.421053
		Rhodiola stapfii	0.548387	0.453333	0.36	0.423729	0.574468	0.416667	0.5	0.371429	0.666667	0.448276	0.6	0.285714	0.6	0.285714	0.5	0.44	0.388889	0.55102	0.36	0.4	0.55	0.493976	0.482759	0.486239	0.571429	0.433333	0.513514	0.43	0.166667	0.6	0.7	0.466667	0.32	0.506494	0.666667	0.405405	0.3125	0.458333	0.608696	0.5	0.333333	0.535714	0.642857	0.4375	0.666667	0.435897	0.470588
		Rhodiola subopposita	0.53125	0.454545	0.372549	0.432203	0.583333	0.412587	0.5	0.371429	0.666667	0.464286	0.590909	0.278689	0.590909	0.278689	0.454545	0.44	0.411765	0.54	0.384615	0.389831	0.52381	0.487805	0.482759	0.486239	0.571429	0.433333	0.527778	0.435644	0.166667	0.6	0.636364	0.488372	0.347826	0.493671	0.6	0.421053	0.333333	0.461538	0.608696	0.5	0.375	0.538462	0.642857	0.4375	0.6875	0.43038	0.470588
		Rhodiola tangutica 1	0.5625	0.459459	0.372549	0.42735	0.574468	0.41958	0.5	0.371429	0.666667	0.464286	0.619048	0.274194	0.619048	0.274194	0.454545	0.48	0.45	0.5625	0.384615	0.389831	0.52381	0.493976	0.482759	0.481481	0.571429	0.433333	0.513514	0.435644	0.142857	0.578947	0.7	0.477273	0.36	0.493506	0.666667	0.405405	0.333333	0.44	0.608696	0.509804	0.375	0.518519	0.642857	0.4375	0.628571	0.434211	0.444444
		Rhodiola tangutica 2	0.53125	0.44	0.372549	0.432203	0.583333	0.412587	0.5	0.371429	0.666667	0.464286	0.619048	0.274194	0.619048	0.274194	0.5	0.48	0.411765	0.54	0.37037	0.40678	0.52381	0.487805	0.482759	0.486239	0.571429	0.433333	0.512821	0.43	0.166667	0.6	0.636364	0.488372	0.375	0.487179	0.6	0.394737	0.333333	0.44	0.608696	0.5	0.375	0.518519	0.666667	0.419355	0.677419	0.432099	0.470588
		Rhodiola wallichiana 1	0.548387	0.453333	0.38	0.432203	0.583333	0.412587	0.5	0.371429	0.666667	0.464286	0.619048	0.274194	0.619048	0.274194	0.5	0.458333	0.388889	0.55102	0.4	0.387097	0.52381	0.487805	0.482759	0.486239	0.571429	0.433333	0.513514	0.435644	0.166667	0.6	0.7	0.466667	0.37037	0.5	0.666667	0.416667	0.3125	0.458333	0.608696	0.5	0.333333	0.535714	0.642857	0.4375	0.666667	0.435897	0.470588
		Rhodiola wallichiana 2	0.516129	0.447368	0.384615	0.42735	0.583333	0.412587	0.5	0.371429	0.666667	0.444444	0.65	0.269841	0.65	0.269841	0.5	0.48	0.388889	0.55102	0.384615	0.403509	0.52381	0.481481	0.482759	0.486239	0.571429	0.433333	0.5	0.441176	0.166667	0.6	0.636364	0.488372	0.375	0.5	0.6	0.384615	0.333333	0.44	0.608696	0.5	0.375	0.518519	0.642857	0.4375	0.6875	0.43038	0.470588
		Rhodiola yunnanensis	0.545455	0.445946	0.384615	0.42735	0.583333	0.412587	0.5	0.371429	0.666667	0.444444	0.619048	0.274194	0.619048	0.274194	0.5	0.5	0.388889	0.55102	0.384615	0.40678	0.5	0.493827	0.482759	0.486239	0.571429	0.433333	0.5	0.441176	0.166667	0.6	0.636364	0.488372	0.375	0.5	0.6	0.394737	0.333333	0.44	0.608696	0.5	0.4	0.5	0.642857	0.4375	0.6875	0.43038	0.470588
		Rosularia alpestris	0.545455	0.459459	0.361702	0.434426	0.566038	0.410072	0.6	0.382353	0.733333	0.466667	0.5	0.298507	0.5	0.298507	0.5	0.478261	0.3125	0.568627	0.28	0.363636	0.52381	0.475	0.466667	0.495413	0.666667	0.428571	0.53125	0.442308	0.285714	0.684211	0.7	0.5	0.444444	0.507246	0.571429	0.432432	0.285714	0.384615	0.47619	0.52	0.4375	0.518519	0.545455	0.484848	0.594595	0.426667	0.380952
		Sedum alfredii	0.566667	0.441558	0.340426	0.421488	0.527273	0.42029	0.4	0.424242	0.733333	0.464286	0.764706	0.283582	0.764706	0.283582	0.4	0.5	0.210526	0.5625	0.451613	0.333333	0.619048	0.506329	0.451613	0.490566	0.625	0.413793	0.527778	0.454545	0.2	0.526316	0.75	0.511628	0.387097	0.464789	0.571429	0.405405	0.333333	0.392857	0.5	0.531915	0.461538	0.483871	0.615385	0.4375	0.65625	0.405063	0.375
		Sedum bulbiferum	0.533333	0.4375	0.282609	0.430894	0.543478	0.428571	0.454545	0.40625	0.733333	0.482759	0.736842	0.272727	0.736842	0.272727	0.5	0.461538	0.25	0.553191	0.4	0.339286	0.583333	0.493671	0.482759	0.485981	0.555556	0.428571	0.555556	0.452632	0.333333	0.526316	0.75	0.5	0.411765	0.458333	0.6	0.378378	0.272727	0.37931	0.538462	0.543478	0.4	0.517241	0.583333	0.424242	0.65625	0.405063	0.363636
		Sedum emarginatum	0.5625	0.44	0.372549	0.444444	0.519231	0.411348	0.5	0.393939	0.733333	0.481481	0.75	0.296875	0.75	0.296875	0.444444	0.44	0.25	0.565217	0.444444	0.340909	0.545455	0.519481	0.482759	0.486239	0.625	0.413793	0.514286	0.447917	0.333333	0.5	0.75	0.5	0.411765	0.464789	0.571429	0.416667	0.333333	0.392857	0.52	0.520833	0.4	0.517241	0.666667	0.424242	0.612903	0.4125	0.391304
		Sedum kurilense	0.516129	0.432432	0.361702	0.442623	0.604167	0.41958	0.333333	0.378378	0.666667	0.423077	0.636364	0.290323	0.636364	0.290323	0.5	0.458333	0.388889	0.568627	0.37037	0.407407	0.375	0.494253	0.466667	0.490741	0.666667	0.482759	0.470588	0.411765	0.2	0.65	0.7	0.477273	0.419355	0.507042	0.714286	0.405405	0.4	0.423077	0.478261	0.538462	0.428571	0.571429	0.647059	0.392857	0.65625	0.444444	0.4
		Sedum lineare	0.516129	0.443038	0.333333	0.433333	0.568627	0.422535	0.5	0.4	0.666667	0.464286	0.722222	0.283582	0.722222	0.283582	0.333333	0.423077	0.315789	0.5625	0.392857	0.32	0.636364	0.512195	0.466667	0.495413	0.555556	0.392857	0.555556	0.4375	0.333333	0.526316	0.75	0.511628	0.371429	0.485714	0.833333	0.410256	0.461538	0.392857	0.478261	0.52	0.333333	0.5	0.666667	0.424242	0.642857	0.407407	0.416667
		Sedum oryzifolium	0.545455	0.448718	0.304348	0.419355	0.557692	0.414286	0.454545	0.424242	0.764706	0.464286	0.736842	0.261538	0.736842	0.261538	0.5	0.5	0.315789	0.5625	0.448276	0.34	0.590909	0.5125	0.482759	0.495413	0.75	0.413793	0.606061	0.415842	0.333333	0.578947	0.727273	0.522727	0.346154	0.518987	0.6	0.394737	0.333333	0.392857	0.52	0.510204	0.375	0.5	0.642857	0.451613	0.62963	0.421687	0.318182
		Sedum plumbizincicola	0.545455	0.444444	0.354167	0.425	0.537037	0.417266	0.538462	0.419355	0.666667	0.482759	0.875	0.272727	0.875	0.272727	0.375	0.5	0.25	0.553191	0.466667	0.320755	0.565217	0.518987	0.466667	0.495327	0.625	0.413793	0.527778	0.463918	0.333333	0.526316	0.727273	0.511628	0.375	0.450704	0.5	0.416667	0.333333	0.392857	0.5	0.520833	0.428571	0.5	0.615385	0.4375	0.677419	0.4	0.363636
		Sedum sarmentosum	0.571429	0.421053	0.288889	0.430894	0.56	0.41958	0.454545	0.40625	0.714286	0.483871	0.736842	0.268657	0.736842	0.268657	0.5	0.481481	0.263158	0.5625	0.482759	0.314815	0.541667	0.5	0.5	0.490741	0.857143	0.4	0.594595	0.462366	0.5	0.47619	0.692308	0.487805	0.421053	0.471429	0.571429	0.405405	0.333333	0.392857	0.52	0.510204	0.357143	0.533333	0.666667	0.40625	0.586207	0.414634	0.391304
		Sedum tricarpum	0.515152	0.441558	0.326087	0.434426	0.527273	0.413043	0.4	0.424242	0.733333	0.464286	0.764706	0.283582	0.764706	0.283582	0.4	0.5	0.222222	0.55102	0.464286	0.365854	0.619048	0.512821	0.451613	0.490566	0.625	0.413793	0.527778	0.454545	0.2	0.526316	0.75	0.511628	0.387097	0.464789	0.571429	0.405405	0.333333	0.392857	0.5	0.520833	0.461538	0.483871	0.615385	0.4375	0.65625	0.405063	0.375
		Sempervivum tectorum	0.46875	0.421053	0.304348	0.430894	0.583333	0.426573	0.5	0.393939	0.684211	0.5	0.571429	0.28125	0.571429	0.28125	0.454545	0.44	0.294118	0.56	0.333333	0.388889	0.545455	0.512195	0.482759	0.486239	0.75	0.448276	0.515152	0.432692	0.166667	0.631579	0.8	0.534884	0.387097	0.506849	0.625	0.428571	0.428571	0.4	0.52	0.520833	0.4	0.5	0.666667	0.454545	0.583333	0.441558	0.363636
		Sinocrassula densirosulata	0.551724	0.43038	0.361702	0.446281	0.62	0.428571	0.25	0.382353	0.666667	0.5	0.684211	0.28125	0.684211	0.28125	0.6	0.47619	0.473684	0.543478	0.333333	0.387097	0.565217	0.469136	0.5	0.472727	0.75	0.428571	0.515152	0.4	0.166667	0.611111	0.777778	0.47619	0.36	0.5	0.6	0.394737	0.294118	0.434783	0.56	0.530612	0.357143	0.5	0.642857	0.375	0.638889	0.434211	0.368421
		Sinocrassula indica	0.533333	0.43038	0.354167	0.45	0.62	0.428571	0.25	0.382353	0.647059	0.5	0.684211	0.28125	0.684211	0.28125	0.6	0.47619	0.473684	0.543478	0.347826	0.375	0.565217	0.469136	0.466667	0.481481	0.75	0.428571	0.515152	0.4	0.166667	0.611111	0.777778	0.477273	0.36	0.506494	0.6	0.394737	0.294118	0.434783	0.56	0.520833	0.4	0.5	0.642857	0.375	0.638889	0.434211	0.368421
		Umbilicus rupestris	0.5	0.43038	0.372549	0.428571	0.595745	0.430556	0.375	0.371429	0.625	0.5	0.631579	0.292308	0.631579	0.292308	0.615385	0.434783	0.421053	0.541667	0.357143	0.428571	0.4375	0.476744	0.482759	0.481481	0.666667	0.483871	0.454545	0.466019	0.142857	0.578947	0.888889	0.454545	0.333333	0.513514	0.666667	0.416667	0.411765	0.458333	0.541667	0.5625	0.4	0.5	0.571429	0.387097	0.636364	0.447368	0.421053
Daphniphyllaceae		Daphniphyllum macropodum	0.5	0.409639	0.391304	0.419355	0.5	0.435714	0.384615	0.354839	0.555556	0.571429	0.5	0.311475	0.5	0.311475	0.5	0.428571	0.3	0.568627	0.535714	0.444444	0.4	0.464286	0.533333	0.5	0.666667	0.448276	0.441176	0.527273	0.4	0.470588	0.6	0.454545	0.478261	0.47619	0.2	0.459459	0.4375	0.52	0.5	0.5	0.529412	0.5	0.5	0.517241	0.5	0.421053	0.5
		Daphniphyllum oldhamii	0.481481	0.409639	0.391304	0.419355	0.490909	0.438849	0.384615	0.354839	0.526316	0.555556	0.5	0.311475	0.5	0.311475	0.5	0.428571	0.315789	0.557692	0.5	0.45614	0.380952	0.46988	0.533333	0.5	0.666667	0.448276	0.441176	0.536364	0.4	0.444444	0.6	0.454545	0.47619	0.488372	0.2	0.459459	0.470588	0.5	0.5	0.5	0.529412	0.481481	0.5	0.517241	0.515152	0.413333	0.5
Grossulariaceae		Ribes fasciculatum var. chinense	0.392857	0.423077	0.28125	0.481752	0.5	0.414286	0.416667	0.37931	0.526316	0.5	0.409091	0.362319	0.409091	0.362319	0.333333	0.46875	0.214286	0.634615	0.481481	0.459016	0.55	0.45	0.551724	0.486486	0.666667	0.466667	0.515152	0.495238	0.25	0.545455	0.692308	0.44186	0.52	0.512195	0.2	0.473684	0.363636	0.516129	0.375	0.431373	0.526316	0.52	0.5625	0.466667	0.473684	0.414286	0.590909
		Ribes glaciale	0.37037	0.410256	0.294118	0.481481	0.490566	0.439716	0.416667	0.37931	0.571429	0.52	0.458333	0.343284	0.458333	0.343284	0.333333	0.46875	0.214286	0.622642	0.555556	0.433333	0.55	0.45679	0.551724	0.491071	0.666667	0.448276	0.53125	0.509259	0.25	0.545455	0.666667	0.444444	0.545455	0.494118	0.6	0.447368	0.363636	0.516129	0.391304	0.45283	0.529412	0.5	0.533333	0.466667	0.473684	0.4	0.526316
		Ribes nevadense	0.37037	0.417722	0.30303	0.477941	0.48	0.444444	0.416667	0.37931	0.55	0.538462	0.434783	0.338235	0.434783	0.338235	0.333333	0.46875	0.2	0.641509	0.555556	0.419355	0.55	0.45679	0.551724	0.491071	0.666667	0.448276	0.483871	0.527778	0.25	0.545455	0.666667	0.444444	0.5	0.518072	0.6	0.447368	0.363636	0.516129	0.434783	0.461538	0.555556	0.52	0.5625	0.482759	0.473684	0.414286	0.55
		Ribes odoratum	0.37037	0.43038	0.294118	0.481481	0.5	0.43662	0.461538	0.428571	0.571429	0.5	0.458333	0.343284	0.458333	0.343284	0.3	0.483871	0.2	0.622642	0.576923	0.442623	0.55	0.45679	0.533333	0.495495	0.666667	0.448276	0.5	0.518519	0.25	0.545455	0.666667	0.444444	0.55	0.505747	0.666667	0.447368	0.363636	0.516129	0.409091	0.45283	0.578947	0.48	0.5625	0.482759	0.473684	0.4	0.526316
		Ribes roezlii	0.37037	0.423077	0.30303	0.477941	0.48	0.4375	0.416667	0.37931	0.571429	0.52	0.434783	0.338235	0.434783	0.338235	0.333333	0.46875	0.1875	0.634615	0.555556	0.423729	0.52381	0.45	0.533333	0.495495	0.666667	0.448276	0.483871	0.53211	0.25	0.545455	0.666667	0.444444	0.571429	0.523256	0.6	0.447368	0.363636	0.516129	0.434783	0.461538	0.555556	0.52	0.6	0.413793	0.473684	0.414286	0.526316
Haloragaceae		Glischrocaryon aureum	0.533333	0.413333	0.404255	0.446281	0.433333	0.431818	0.285714	0.407407	0.578947	0.5	0.576923	0.285714	0.576923	0.285714	0.5	0.393939	0.3	0.553191	0.566667	0.395833	0.588235	0.511364	0.482759	0.490909	1	0.483871	0.40625	0.517544	0.25	0.526316	0.461538	0.418605	0.391304	0.52439	0.5	0.486486	0.411765	0.4	0.470588	0.525424	0.466667	0.464286	0.533333	0.5	0.4	0.386667	0.428571
		Gonocarpus micranthus	0.636364	0.39726	0.44186	0.44	0.404255	0.406897	0.25	0.444444	0.611111	0.517241	0.535714	0.283333	0.535714	0.283333	0.5	0.375	0.4	0.565217	0.46875	0.425532	0.37037	0.475	0.464286	0.495495	0.857143	0.428571	0.46875	0.504505	0.25	0.473684	0.642857	0.395349	0.409091	0.518519	0.5	0.457143	0.333333	0.481481	0.5	0.535714	0.466667	0.464286	0.533333	0.482759	0.428571	0.386667	0.421053
		Haloragis aspera	0.647059	0.402778	0.363636	0.451613	0.433962	0.42446	0.285714	0.413793	0.611111	0.5	0.482759	0.25	0.482759	0.25	0.545455	0.424242	0.315789	0.565217	0.533333	0.428571	0.52381	0.463415	0.482759	0.490909	0.857143	0.428571	0.451613	0.509091	0.4	0.5	0.6875	0.390244	0.391304	0.518519	0.571429	0.441176	0.285714	0.481481	0.5	0.535714	0.466667	0.464286	0.533333	0.482759	0.428571	0.386667	0.454545
		Haloragis erecta	0.636364	0.402778	0.386364	0.447154	0.423077	0.428571	0.285714	0.413793	0.578947	0.464286	0.5	0.262295	0.5	0.262295	0.545455	0.424242	0.368421	0.565217	0.533333	0.428571	0.52381	0.463415	0.482759	0.490909	0.857143	0.428571	0.419355	0.513514	0.4	0.5	0.666667	0.404762	0.454545	0.52439	0.571429	0.441176	0.333333	0.44	0.5	0.535714	0.466667	0.444444	0.5625	0.464286	0.444444	0.378378	0.434783
		Haloragodendron glandulosum	0.59375	0.405405	0.465116	0.424	0.446429	0.419118	0.266667	0.428571	0.578947	0.5	0.518519	0.290323	0.518519	0.290323	0.545455	0.4375	0.4	0.574468	0.5	0.428571	0.545455	0.511905	0.464286	0.495495	0.857143	0.413793	0.40625	0.518182	0.2	0.529412	0.692308	0.418605	0.434783	0.525	0.666667	0.457143	0.4	0.48	0.473684	0.526316	0.4375	0.444444	0.533333	0.464286	0.428571	0.364865	0.421053
		Myriophyllum aquaticum	0.625	0.405405	0.395349	0.440945	0.45098	0.435714	0.285714	0.428571	0.5625	0.516129	0.535714	0.266667	0.535714	0.266667	0.545455	0.40625	0.318182	0.55814	0.481481	0.510204	0.545455	0.475	0.5	0.486486	0.833333	0.413793	0.416667	0.527778	0.25	0.473684	0.571429	0.439024	0.380952	0.52439	0.6	0.457143	0.357143	0.481481	0.473684	0.559322	0.4	0.482759	0.533333	0.482759	0.457143	0.364865	0.47619
		Myriophyllum spicatum 1	0.62069	0.386667	0.404762	0.448	0.458333	0.43662	0.214286	0.428571	0.588235	0.533333	0.548387	0.258621	0.548387	0.258621	0.555556	0.424242	0.227273	0.55814	0.428571	0.48	0.583333	0.467532	0.5	0.486486	0.714286	0.413793	0.4375	0.527273	0.333333	0.470588	0.615385	0.428571	0.347826	0.525641	0.428571	0.457143	0.357143	0.481481	0.5	0.561404	0.357143	0.5	0.533333	0.466667	0.457143	0.364865	0.428571
		Myriophyllum spicatum 2	0.62069	0.386667	0.404762	0.448	0.458333	0.43662	0.214286	0.428571	0.588235	0.533333	0.548387	0.258621	0.548387	0.258621	0.555556	0.424242	0.227273	0.55814	0.428571	0.48	0.583333	0.467532	0.5	0.486486	0.714286	0.413793	0.4375	0.527273	0.333333	0.470588	0.615385	0.428571	0.347826	0.525641	0.428571	0.457143	0.357143	0.481481	0.5	0.561404	0.357143	0.5	0.533333	0.466667	0.457143	0.364865	0.428571
Hamamelidaceae		Chunia bucklandioides	0.6	0.390244	0.4	0.432	0.490909	0.428571	0.357143	0.366667	0.666667	0.48	0.482759	0.290323	0.482759	0.290323	0.454545	0.451613	0.333333	0.576923	0.566667	0.465517	0.458333	0.5	0.517241	0.495495	0.75	0.451613	0.424242	0.523364	0.2	0.473684	0.666667	0.439024	0.363636	0.47561	0.333333	0.472222	0.470588	0.461538	0.526316	0.482143	0.529412	0.5	0.538462	0.483871	0.46875	0.435897	0.473684
		Corylopsis coreana	0.5	0.402597	0.404255	0.430894	0.509434	0.439716	0.384615	0.354839	0.6	0.5	0.538462	0.276923	0.538462	0.276923	0.333333	0.551724	0.315789	0.568627	0.633333	0.464286	0.48	0.475	0.5	0.490909	0.75	0.451613	0.451613	0.531532	0.166667	0.473684	0.571429	0.428571	0.458333	0.481928	0.4	0.473684	0.4	0.481481	0.590909	0.509091	0.466667	0.5	0.5625	0.5	0.46875	0.428571	0.411765
		Corylopsis glandulifera	0.5	0.397436	0.395833	0.434426	0.519231	0.43662	0.384615	0.354839	0.6	0.5	0.538462	0.276923	0.538462	0.276923	0.333333	0.551724	0.315789	0.568627	0.633333	0.464286	0.48	0.475	0.5	0.490909	0.75	0.451613	0.451613	0.531532	0.166667	0.473684	0.571429	0.414634	0.434783	0.488095	0.4	0.473684	0.4	0.481481	0.590909	0.509091	0.466667	0.5	0.5625	0.5	0.46875	0.428571	0.411765
		Corylopsis microcarpa	0.5	0.402597	0.404255	0.430894	0.519231	0.43662	0.384615	0.354839	0.6	0.5	0.538462	0.276923	0.538462	0.276923	0.333333	0.551724	0.315789	0.568627	0.633333	0.464286	0.48	0.475	0.5	0.490909	0.75	0.451613	0.451613	0.531532	0.166667	0.473684	0.571429	0.428571	0.434783	0.488095	0.4	0.473684	0.4	0.481481	0.590909	0.509091	0.466667	0.5	0.5625	0.5	0.46875	0.428571	0.411765
		Corylopsis multiflora var. nivea	0.517241	0.402597	0.434783	0.427419	0.5	0.435714	0.384615	0.375	0.6	0.5	0.555556	0.28125	0.555556	0.28125	0.333333	0.533333	0.277778	0.576923	0.612903	0.464286	0.48	0.475	0.5	0.490909	0.75	0.466667	0.484848	0.522936	0.2	0.380952	0.571429	0.418605	0.416667	0.493976	0.4	0.473684	0.4375	0.461538	0.590909	0.5	0.466667	0.482759	0.5625	0.482759	0.5	0.426667	0.411765
		Corylopsis sinensis	0.5	0.397436	0.404255	0.430894	0.519231	0.43662	0.384615	0.354839	0.6	0.5	0.538462	0.276923	0.538462	0.276923	0.333333	0.551724	0.315789	0.568627	0.633333	0.464286	0.48	0.475	0.5	0.490909	0.75	0.451613	0.451613	0.531532	0.166667	0.473684	0.571429	0.428571	0.434783	0.488095	0.5	0.461538	0.4	0.481481	0.590909	0.509091	0.466667	0.5	0.5625	0.5	0.46875	0.428571	0.375
		Corylopsis spicata	0.5	0.397436	0.404255	0.430894	0.519231	0.43662	0.384615	0.354839	0.6	0.5	0.538462	0.276923	0.538462	0.276923	0.333333	0.551724	0.315789	0.568627	0.633333	0.464286	0.48	0.475	0.5	0.490909	0.75	0.451613	0.451613	0.531532	0.166667	0.473684	0.571429	0.428571	0.434783	0.488095	0.4	0.473684	0.4	0.481481	0.590909	0.509091	0.466667	0.5	0.5625	0.5	0.46875	0.428571	0.388889
		Corylopsis velutina	0.5	0.397436	0.404255	0.430894	0.519231	0.43662	0.384615	0.354839	0.6	0.5	0.538462	0.276923	0.538462	0.276923	0.333333	0.551724	0.315789	0.568627	0.633333	0.464286	0.48	0.475	0.5	0.490909	0.75	0.451613	0.451613	0.531532	0.166667	0.473684	0.571429	0.428571	0.434783	0.488095	0.4	0.473684	0.4	0.481481	0.590909	0.509091	0.466667	0.5	0.5625	0.5	0.46875	0.428571	0.411765
		Disanthus cercidifolius subsp. Longipes 1	0.517241	0.38961	0.422222	0.44	0.5	0.433566	0.384615	0.322581	0.578947	0.52	0.5	0.28125	0.5	0.28125	0.461538	0.46875	0.25	0.563636	0.5	0.508772	0.5	0.475	0.517241	0.495495	0.8	0.433333	0.5	0.514563	0.2	0.428571	0.636364	0.487805	0.5	0.4875	0.5	0.472222	0.4	0.444444	0.590909	0.518519	0.470588	0.481481	0.533333	0.482759	0.486486	0.444444	0.444444
		Disanthus cercidifolius subsp. Longipes 2	0.517241	0.38961	0.422222	0.44	0.5	0.433566	0.384615	0.322581	0.6	0.52	0.5	0.28125	0.5	0.28125	0.461538	0.46875	0.25	0.563636	0.5	0.508772	0.5	0.475	0.517241	0.495495	0.8	0.433333	0.5	0.514563	0.2	0.428571	0.636364	0.487805	0.5	0.4875	0.5	0.472222	0.4	0.444444	0.590909	0.518519	0.4375	0.481481	0.533333	0.482759	0.486486	0.444444	0.421053
		Distylium buxifolium	0.517241	0.38961	0.44186	0.425197	0.538462	0.429577	0.384615	0.354839	0.631579	0.481481	0.52	0.272727	0.52	0.272727	0.428571	0.535714	0.294118	0.555556	0.59375	0.481481	0.52	0.4875	0.5	0.490909	0.8	0.448276	0.441176	0.514019	0.2	0.45	0.692308	0.404762	0.434783	0.488095	0.285714	0.5	0.4	0.481481	0.521739	0.509091	0.466667	0.5	0.6	0.466667	0.470588	0.426667	0.388889
		Distylium chinense	0.517241	0.38961	0.44186	0.425197	0.538462	0.429577	0.384615	0.354839	0.631579	0.481481	0.52	0.272727	0.52	0.272727	0.428571	0.535714	0.294118	0.555556	0.59375	0.481481	0.52	0.4875	0.5	0.490909	0.8	0.448276	0.441176	0.514019	0.2	0.45	0.692308	0.404762	0.434783	0.488095	0.285714	0.5	0.4	0.481481	0.521739	0.509091	0.466667	0.5	0.6	0.466667	0.470588	0.426667	0.388889
		Distylium cuspidatum	0.5	0.402597	0.44186	0.425197	0.538462	0.429577	0.384615	0.354839	0.631579	0.481481	0.52	0.272727	0.52	0.272727	0.428571	0.535714	0.294118	0.555556	0.59375	0.481481	0.52	0.4875	0.5	0.490909	0.8	0.448276	0.441176	0.514019	0.2	0.45	0.666667	0.418605	0.434783	0.488095	0.285714	0.5	0.4	0.481481	0.521739	0.509091	0.466667	0.5	0.6	0.466667	0.484848	0.434211	0.388889
		Distylium dunnianum	0.5	0.402597	0.44186	0.425197	0.538462	0.429577	0.384615	0.354839	0.631579	0.481481	0.52	0.272727	0.52	0.272727	0.428571	0.535714	0.294118	0.555556	0.59375	0.481481	0.52	0.4875	0.516129	0.486239	0.8	0.448276	0.441176	0.514019	0.2	0.45	0.666667	0.418605	0.434783	0.488095	0.285714	0.5	0.4	0.481481	0.521739	0.509091	0.466667	0.5	0.6	0.466667	0.484848	0.434211	0.388889
		Distylium elaeagnoides	0.5	0.402597	0.44186	0.425197	0.538462	0.429577	0.384615	0.354839	0.631579	0.481481	0.52	0.272727	0.52	0.272727	0.428571	0.535714	0.294118	0.555556	0.59375	0.481481	0.52	0.4875	0.5	0.490909	0.8	0.448276	0.441176	0.514019	0.2	0.45	0.666667	0.418605	0.434783	0.488095	0.285714	0.5	0.4	0.481481	0.521739	0.509091	0.5	0.518519	0.6	0.466667	0.484848	0.434211	0.388889
		Distylium gracile	0.5	0.402597	0.44186	0.425197	0.538462	0.429577	0.384615	0.354839	0.631579	0.481481	0.52	0.272727	0.52	0.272727	0.428571	0.535714	0.294118	0.555556	0.59375	0.481481	0.52	0.4875	0.5	0.490909	0.8	0.448276	0.441176	0.514019	0.2	0.45	0.666667	0.418605	0.434783	0.488095	0.285714	0.5	0.4	0.481481	0.521739	0.509091	0.466667	0.5	0.6	0.466667	0.484848	0.434211	0.388889
		Distylium lepidotum	0.5	0.402597	0.44186	0.425197	0.538462	0.429577	0.384615	0.354839	0.631579	0.481481	0.538462	0.272727	0.538462	0.272727	0.428571	0.535714	0.294118	0.555556	0.59375	0.481481	0.52	0.4875	0.5	0.490909	0.8	0.433333	0.441176	0.514019	0.2	0.45	0.666667	0.418605	0.416667	0.493976	0.285714	0.5	0.4	0.481481	0.545455	0.5	0.466667	0.5	0.6	0.466667	0.484848	0.434211	0.388889
		Distylium macrophyllum 1	0.5	0.402597	0.44186	0.425197	0.538462	0.429577	0.384615	0.354839	0.631579	0.481481	0.52	0.272727	0.52	0.272727	0.4	0.535714	0.277778	0.566038	0.59375	0.481481	0.52	0.4875	0.5	0.490909	0.8	0.448276	0.441176	0.514019	0.2	0.45	0.666667	0.418605	0.434783	0.488095	0.285714	0.5	0.4	0.481481	0.545455	0.5	0.466667	0.5	0.6	0.466667	0.484848	0.434211	0.388889
		Distylium macrophyllum 2	0.5	0.402597	0.44186	0.425197	0.538462	0.429577	0.384615	0.354839	0.611111	0.481481	0.52	0.272727	0.52	0.272727	0.428571	0.535714	0.294118	0.555556	0.59375	0.481481	0.52	0.4875	0.5	0.490909	0.8	0.448276	0.441176	0.514019	0.2	0.45	0.666667	0.418605	0.454545	0.482353	0.285714	0.5	0.4	0.481481	0.521739	0.509091	0.5	0.5	0.6	0.466667	0.484848	0.434211	0.411765
		Distylium myricoides	0.5	0.397436	0.431818	0.428571	0.528302	0.432624	0.384615	0.354839	0.631579	0.481481	0.52	0.272727	0.52	0.272727	0.428571	0.535714	0.294118	0.555556	0.59375	0.481481	0.52	0.4875	0.5	0.490909	0.8	0.448276	0.441176	0.514019	0.2	0.45	0.666667	0.418605	0.434783	0.488095	0.285714	0.485714	0.4	0.481481	0.545455	0.5	0.466667	0.5	0.6	0.466667	0.484848	0.434211	0.388889
		Distylium pingpienense	0.517241	0.394737	0.44186	0.425197	0.538462	0.429577	0.384615	0.354839	0.631579	0.481481	0.52	0.272727	0.52	0.272727	0.428571	0.535714	0.294118	0.555556	0.59375	0.481481	0.52	0.4875	0.5	0.490909	0.8	0.448276	0.441176	0.514019	0.2	0.45	0.692308	0.404762	0.434783	0.488095	0.285714	0.5	0.4	0.481481	0.521739	0.509091	0.466667	0.5	0.6	0.466667	0.484848	0.434211	0.388889
		Distylium racemosum 1	0.5	0.402597	0.44186	0.425197	0.538462	0.429577	0.384615	0.354839	0.631579	0.481481	0.52	0.272727	0.52	0.272727	0.428571	0.535714	0.294118	0.555556	0.59375	0.481481	0.52	0.4875	0.5	0.490909	0.8	0.448276	0.441176	0.514019	0.2	0.45	0.666667	0.418605	0.434783	0.488095	0.285714	0.5	0.4	0.481481	0.521739	0.509091	0.466667	0.5	0.6	0.466667	0.5	0.426667	0.388889
		Distylium racemosum 2	0.5	0.402597	0.44186	0.425197	0.538462	0.429577	0.384615	0.354839	0.631579	0.481481	0.52	0.272727	0.52	0.272727	0.428571	0.535714	0.294118	0.555556	0.59375	0.481481	0.52	0.4875	0.5	0.490909	0.8	0.448276	0.441176	0.514019	0.2	0.45	0.666667	0.418605	0.434783	0.488095	0.285714	0.5	0.4	0.481481	0.521739	0.509091	0.466667	0.5	0.6	0.466667	0.5	0.426667	0.388889
		Distylium tsiangii	0.5	0.410256	0.44186	0.425197	0.538462	0.429577	0.384615	0.354839	0.631579	0.481481	0.52	0.272727	0.52	0.272727	0.428571	0.535714	0.294118	0.555556	0.59375	0.481481	0.52	0.4875	0.5	0.490909	0.8	0.433333	0.428571	0.514286	0.2	0.45	0.666667	0.418605	0.434783	0.488095	0.285714	0.5	0.4	0.481481	0.545455	0.5	0.466667	0.5	0.6	0.466667	0.484848	0.434211	0.388889
		Exbucklandia populnea	0.461538	0.382716	0.395349	0.448819	0.5	0.425532	0.384615	0.354839	0.571429	0.52	0.518519	0.296875	0.518519	0.296875	0.5	0.46875	0.294118	0.56	0.53125	0.527273	0.52381	0.457831	0.517241	0.495495	0.8	0.433333	0.444444	0.528302	0	0.45	0.571429	0.414634	0.423077	0.481481	0	0.475	0.388889	0.541667	0.521739	0.509091	0.5	0.481481	0.588235	0.481481	0.447368	0.428571	0.5
		Fortunearia sinensis 1	0.533333	0.413333	0.454545	0.428571	0.518519	0.428571	0.333333	0.34375	0.631579	0.481481	0.5	0.276923	0.5	0.276923	0.466667	0.535714	0.3125	0.566038	0.548387	0.464286	0.521739	0.481481	0.5	0.490909	0.75	0.466667	0.444444	0.514019	0.2	0.45	0.615385	0.428571	0.4	0.47561	0.2	0.515152	0.357143	0.5	0.545455	0.508772	0.5	0.481481	0.588235	0.464286	0.5	0.435897	0.411765
		Fortunearia sinensis 2	0.533333	0.413333	0.454545	0.428571	0.518519	0.428571	0.333333	0.34375	0.611111	0.481481	0.5	0.276923	0.5	0.276923	0.466667	0.517241	0.294118	0.576923	0.548387	0.464286	0.521739	0.481481	0.5	0.490909	0.75	0.466667	0.444444	0.514019	0.2	0.45	0.615385	0.428571	0.4	0.47561	0.2	0.515152	0.357143	0.5	0.545455	0.508772	0.529412	0.5	0.588235	0.464286	0.5	0.435897	0.4375
		Hamamelis mollis	0.5	0.402597	0.44186	0.425197	0.528302	0.432624	0.357143	0.354839	0.611111	0.481481	0.52	0.272727	0.52	0.272727	0.428571	0.535714	0.294118	0.555556	0.580645	0.490909	0.5	0.481481	0.5	0.490909	0.8	0.433333	0.470588	0.518519	0.2	0.421053	0.666667	0.418605	0.454545	0.482353	0.285714	0.5	0.4	0.5	0.545455	0.5	0.5	0.5	0.6	0.466667	0.484848	0.434211	0.411765
		Loropetalum chinense 1	0.5	0.405063	0.428571	0.429688	0.517857	0.42446	0.384615	0.354839	0.55	0.52	0.538462	0.276923	0.538462	0.276923	0.357143	0.5	0.277778	0.54902	0.580645	0.490909	0.48	0.4875	0.5	0.486239	0.75	0.451613	0.454545	0.528846	0.166667	0.421053	0.538462	0.418605	0.409091	0.5	0.5	0.472222	0.4375	0.481481	0.545455	0.509091	0.5	0.518519	0.5625	0.448276	0.5	0.428571	0.388889
		Loropetalum chinense 2	0.5	0.405063	0.428571	0.429688	0.517857	0.42446	0.384615	0.354839	0.55	0.52	0.56	0.272727	0.56	0.272727	0.357143	0.5	0.277778	0.54902	0.580645	0.490909	0.48	0.4875	0.5	0.490909	0.75	0.451613	0.454545	0.538462	0.166667	0.421053	0.538462	0.418605	0.409091	0.5	0.5	0.472222	0.4375	0.481481	0.545455	0.509091	0.466667	0.5	0.5625	0.448276	0.5	0.428571	0.388889
		Loropetalum chinense var. rubrum 1	0.5	0.405063	0.428571	0.429688	0.517857	0.427536	0.384615	0.354839	0.55	0.52	0.538462	0.276923	0.538462	0.276923	0.357143	0.5	0.277778	0.54902	0.580645	0.490909	0.48	0.4875	0.5	0.490909	0.75	0.451613	0.454545	0.538462	0.166667	0.421053	0.538462	0.418605	0.409091	0.5	0.5	0.472222	0.4375	0.481481	0.545455	0.509091	0.466667	0.5	0.5625	0.448276	0.5	0.428571	0.388889
		Loropetalum chinense var. rubrum 2	0.5	0.405063	0.428571	0.426357	0.517857	0.42446	0.384615	0.354839	0.55	0.52	0.538462	0.276923	0.538462	0.276923	0.357143	0.5	0.277778	0.54902	0.580645	0.490909	0.48	0.4875	0.5	0.486239	0.75	0.451613	0.454545	0.538462	0.166667	0.421053	0.538462	0.418605	0.409091	0.5	0.5	0.472222	0.4375	0.481481	0.545455	0.509091	0.5	0.518519	0.5625	0.448276	0.5	0.428571	0.388889
		Loropetalum subcordatum	0.517241	0.405063	0.428571	0.429688	0.528302	0.429577	0.384615	0.354839	0.55	0.52	0.538462	0.276923	0.538462	0.276923	0.285714	0.518519	0.277778	0.557692	0.62069	0.5	0.5	0.493827	0.483871	0.495413	0.75	0.451613	0.46875	0.527778	0.2	0.45	0.538462	0.418605	0.409091	0.5	0.333333	0.473684	0.4	0.481481	0.545455	0.509091	0.466667	0.5	0.533333	0.433333	0.53125	0.435897	0.388889
		Mytilaria laosensis	0.481481	0.3875	0.422222	0.424	0.490909	0.442857	0.416667	0.34375	0.590909	0.478261	0.464286	0.285714	0.464286	0.285714	0.454545	0.433333	0.277778	0.588235	0.566667	0.482143	0.409091	0.506173	0.517241	0.5	0.75	0.433333	0.419355	0.518182	0.166667	0.45	0.642857	0.390244	0.409091	0.470588	0.285714	0.529412	0.411765	0.5	0.5	0.526316	0.466667	0.517241	0.571429	0.483871	0.5	0.413333	0.421053
		Parrotia subaequalis 1	0.4	0.395349	0.391304	0.44	0.509091	0.438849	0.384615	0.375	0.473684	0.5	0.481481	0.28125	0.481481	0.28125	0.416667	0.428571	0.294118	0.574468	0.516129	0.491525	0.458333	0.481013	0.5	0.495327	0.75	0.451613	0.371429	0.570093	0.25	0.47619	0.5	0.425	0.45	0.488636	0.333333	0.470588	0.444444	0.48	0.619048	0.482143	0.5	0.482759	0.533333	0.464286	0.487179	0.422535	0.352941
		Parrotia subaequalis 2	0.4	0.395349	0.391304	0.44	0.509091	0.438849	0.384615	0.375	0.473684	0.5	0.481481	0.28125	0.481481	0.28125	0.416667	0.428571	0.294118	0.574468	0.516129	0.491525	0.458333	0.481013	0.5	0.495327	0.75	0.451613	0.371429	0.570093	0.25	0.47619	0.5	0.425	0.45	0.488636	0.333333	0.470588	0.444444	0.48	0.619048	0.482143	0.533333	0.482759	0.533333	0.464286	0.487179	0.422535	0.352941
		Rhodoleia championii	0.4	0.395349	0.391304	0.44	0.509091	0.438849	0.384615	0.375	0.473684	0.5	0.481481	0.28125	0.481481	0.28125	0.416667	0.428571	0.294118	0.574468	0.516129	0.491525	0.458333	0.481013	0.5	0.495327	0.75	0.451613	0.371429	0.570093	0.25	0.47619	0.5	0.425	0.45	0.488636	0.333333	0.470588	0.444444	0.48	0.619048	0.482143	0.5	0.482759	0.533333	0.464286	0.487179	0.422535	0.352941
		Sinowilsonia henryi 1	0.481481	0.407895	0.44186	0.429688	0.509434	0.425532	0.333333	0.34375	0.611111	0.481481	0.52	0.272727	0.52	0.272727	0.428571	0.551724	0.3125	0.566038	0.6	0.464286	0.48	0.481481	0.5	0.490909	0.75	0.451613	0.424242	0.527273	0.2	0.45	0.615385	0.428571	0.4	0.487805	0.25	0.529412	0.4	0.481481	0.545455	0.489362	0.5	0.518519	0.588235	0.464286	0.484848	0.434211	0.411765
		Sinowilsonia henryi 2	0.481481	0.407895	0.44186	0.429688	0.509434	0.425532	0.333333	0.34375	0.588235	0.481481	0.52	0.272727	0.52	0.272727	0.428571	0.551724	0.3125	0.566038	0.6	0.464286	0.48	0.481481	0.5	0.490909	0.75	0.451613	0.424242	0.527273	0.2	0.45	0.615385	0.428571	0.4	0.487805	0.25	0.529412	0.4	0.481481	0.545455	0.489362	0.466667	0.5	0.588235	0.464286	0.484848	0.434211	0.411765
		Sycopsis sinensis 1	0.5	0.402597	0.44186	0.425197	0.538462	0.429577	0.384615	0.354839	0.611111	0.481481	0.52	0.272727	0.52	0.272727	0.428571	0.535714	0.294118	0.555556	0.59375	0.481481	0.52	0.4875	0.5	0.490909	0.8	0.448276	0.441176	0.514019	0.2	0.45	0.666667	0.418605	0.434783	0.488095	0.285714	0.5	0.4	0.481481	0.521739	0.509091	0.466667	0.5	0.6	0.466667	0.484848	0.434211	0.411765
		Sycopsis sinensis 2	0.5	0.402597	0.44186	0.425197	0.538462	0.429577	0.384615	0.354839	0.611111	0.481481	0.52	0.272727	0.52	0.272727	0.428571	0.535714	0.277778	0.566038	0.59375	0.481481	0.52	0.4875	0.5	0.490909	0.8	0.448276	0.441176	0.509259	0.2	0.45	0.666667	0.418605	0.434783	0.488095	0.285714	0.5	0.4	0.481481	0.521739	0.509091	0.5	0.518519	0.6	0.466667	0.484848	0.434211	0.411765
Iteaceae		Itea chinensis	0.472222	0.36	0.405405	0.443609	0.510204	0.430556	0.333333	0.387097	0.571429	0.48	0.434783	0.338235	0.434783	0.338235	0.3	0.483871	0.263158	0.595745	0.6	0.436364	0.473684	0.488095	0.555556	0.495575	0.75	0.451613	0.514286	0.513761	0.5	0.45	0.615385	0.475	0.333333	0.527473	0.5	0.5	0.428571	0.464286	0.458333	0.518519	0.529412	0.444444	0.583333	0.46875	0.378378	0.442857	0.5
Paeoniaceae		Paeonia anomala	0.407407	0.39759	0.434783	0.408	0.483871	0.44186	0.352941	0.428571	0.571429	0.56	0.428571	0.375	0.428571	0.375	0.411765	0.46875	0.25	0.625	0.588235	0.428571	0.4	0.5	0.514286	0.514286	0.625	0.423077	0.489362	0.516129	0.4	0.411765	0.615385	0.405405	0.5	0.475	0.25	0.5	0.5	0.392857	0.428571	0.488889	0.571429	0.448276	0.666667	0.464286	0.5	0.380282	0.52381
		Paeonia brownii	0.448276	0.402439	0.44898	0.38843	0.507937	0.44186	0.3125	0.428571	0.571429	0.56	0.428571	0.375	0.428571	0.375	0.411765	0.46875	0.222222	0.608696	0.588235	0.428571	0.434783	0.5	0.514286	0.514286	0.625	0.423077	0.5	0.536842	0.4	0.411765	0.666667	0.441176	0.461538	0.475	0.142857	0.486486	0.428571	0.428571	0.407407	0.468085	0.571429	0.448276	0.666667	0.464286	0.475	0.391304	0.47619
		Paeonia decomposita	0.407407	0.39759	0.456522	0.408	0.492063	0.434109	0.333333	0.413793	0.571429	0.56	0.444444	0.375	0.444444	0.375	0.4375	0.454545	0.263158	0.608696	0.606061	0.428571	0.4	0.506849	0.527778	0.504854	0.625	0.423077	0.487805	0.515464	0.5	0.4	0.692308	0.388889	0.481481	0.481013	0.142857	0.486486	0.428571	0.428571	0.407407	0.478261	0.571429	0.448276	0.666667	0.464286	0.487179	0.385714	0.52381
		Paeonia delavayi 1	0.413793	0.395062	0.434783	0.419355	0.492063	0.434109	0.3125	0.428571	0.571429	0.56	0.444444	0.375	0.444444	0.375	0.388889	0.483871	0.263158	0.608696	0.606061	0.428571	0.434783	0.5	0.514286	0.509615	0.625	0.423077	0.511628	0.525773	0.4	0.411765	0.642857	0.388889	0.461538	0.481013	0.142857	0.486486	0.428571	0.428571	0.407407	0.478261	0.571429	0.448276	0.642857	0.482759	0.487179	0.385714	0.5
		Paeonia delavayi 2	0.37037	0.390244	0.434783	0.419355	0.492063	0.434109	0.3125	0.428571	0.571429	0.56	0.444444	0.375	0.444444	0.375	0.388889	0.483871	0.263158	0.608696	0.606061	0.4375	0.434783	0.5	0.514286	0.509615	0.625	0.423077	0.511628	0.525773	0.4	0.411765	0.642857	0.388889	0.461538	0.481013	0.142857	0.486486	0.428571	0.428571	0.407407	0.478261	0.571429	0.448276	0.642857	0.482759	0.487179	0.385714	0.5
		Paeonia delavayi var. lutea	0.392857	0.390244	0.4375	0.418033	0.507937	0.434109	0.3125	0.428571	0.571429	0.56	0.444444	0.375	0.444444	0.375	0.388889	0.483871	0.263158	0.608696	0.59375	0.4375	0.434783	0.5	0.514286	0.509615	0.625	0.423077	0.511628	0.525773	0.4	0.411765	0.642857	0.388889	0.481481	0.474359	0.142857	0.486486	0.428571	0.428571	0.407407	0.478261	0.6	0.464286	0.666667	0.464286	0.475	0.391304	0.5
		Paeonia emodi	0.407407	0.39759	0.444444	0.404762	0.483871	0.44186	0.352941	0.428571	0.571429	0.56	0.416667	0.392857	0.416667	0.392857	0.411765	0.46875	0.25	0.625	0.588235	0.4375	0.4	0.486486	0.514286	0.514286	0.625	0.423077	0.488889	0.515789	0.4	0.411765	0.692308	0.405405	0.464286	0.487179	0.25	0.5	0.461538	0.392857	0.392857	0.478261	0.571429	0.448276	0.666667	0.464286	0.5	0.380282	0.52381
		Paeonia intermedia	0.392857	0.402439	0.434783	0.408	0.484375	0.433071	0.352941	0.428571	0.571429	0.56	0.444444	0.375	0.444444	0.375	0.411765	0.46875	0.25	0.625	0.588235	0.44898	0.4	0.5	0.514286	0.514286	0.625	0.423077	0.488889	0.515789	0.4	0.411765	0.692308	0.405405	0.538462	0.475	0.25	0.5	0.466667	0.407407	0.428571	0.488889	0.571429	0.448276	0.666667	0.464286	0.512821	0.385714	0.52381
		Paeonia jishanensis 1	0.407407	0.39759	0.456522	0.408	0.492063	0.434109	0.333333	0.413793	0.571429	0.56	0.444444	0.375	0.444444	0.375	0.4375	0.454545	0.263158	0.608696	0.59375	0.428571	0.4	0.506849	0.514286	0.509615	0.625	0.423077	0.487805	0.515464	1	0.380952	0.692308	0.388889	0.481481	0.481013	0.142857	0.486486	0.428571	0.428571	0.407407	0.478261	0.571429	0.448276	0.666667	0.464286	0.487179	0.385714	0.52381
		Paeonia jishanensis 2	0.407407	0.39759	0.456522	0.408	0.492063	0.434109	0.333333	0.413793	0.55	0.56	0.444444	0.375	0.444444	0.375	0.4375	0.454545	0.263158	0.608696	0.59375	0.428571	0.4	0.506849	0.514286	0.509615	0.625	0.423077	0.487805	0.515464	0.5	0.4	0.692308	0.388889	0.464286	0.474359	0.142857	0.486486	0.428571	0.428571	0.407407	0.478261	0.6	0.464286	0.666667	0.464286	0.487179	0.385714	0.52381
		Paeonia jishanensis 3	0.407407	0.39759	0.456522	0.408	0.492063	0.434109	0.333333	0.413793	0.571429	0.56	0.444444	0.375	0.444444	0.375	0.4375	0.454545	0.263158	0.608696	0.59375	0.428571	0.4	0.506849	0.514286	0.509615	0.625	0.423077	0.487805	0.515464	0.5	0.4	0.692308	0.388889	0.481481	0.481013	0.142857	0.486486	0.428571	0.428571	0.423077	0.489362	0.571429	0.448276	0.666667	0.464286	0.487179	0.385714	0.52381
		Paeonia lactiflora 1	0.407407	0.39759	0.434783	0.408	0.483871	0.44186	0.352941	0.428571	0.545455	0.56	0.428571	0.375	0.428571	0.375	0.411765	0.46875	0.294118	0.617021	0.588235	0.428571	0.423077	0.493151	0.514286	0.514286	0.625	0.423077	0.5	0.510638	0.4	0.411765	0.615385	0.405405	0.5	0.481013	0.25	0.5	0.5	0.392857	0.428571	0.488889	0.571429	0.448276	0.666667	0.464286	0.487179	0.380282	0.52381
		Paeonia lactiflora 2	0.407407	0.39759	0.434783	0.408	0.483871	0.44186	0.352941	0.428571	0.545455	0.56	0.428571	0.375	0.428571	0.375	0.411765	0.46875	0.25	0.625	0.588235	0.428571	0.4	0.5	0.514286	0.514286	0.625	0.423077	0.5	0.510638	0.4	0.411765	0.615385	0.405405	0.5	0.475	0.25	0.5	0.5	0.392857	0.428571	0.488889	0.571429	0.448276	0.666667	0.464286	0.487179	0.380282	0.52381
		Paeonia lactiflora 3	0.407407	0.39759	0.434783	0.408	0.483871	0.44186	0.352941	0.428571	0.52381	0.56	0.428571	0.375	0.428571	0.375	0.411765	0.46875	0.25	0.625	0.588235	0.428571	0.4	0.5	0.514286	0.514286	0.625	0.423077	0.5	0.510638	0.4	0.411765	0.615385	0.405405	0.5	0.475	0.25	0.5	0.5	0.392857	0.428571	0.488889	0.6	0.464286	0.666667	0.464286	0.487179	0.380282	0.52381
		Paeonia lactiflora 4	0.392857	0.402439	0.422222	0.412698	0.483871	0.44186	0.352941	0.428571	0.55	0.56	0.444444	0.381818	0.444444	0.381818	0.411765	0.46875	0.25	0.625	0.588235	0.428571	0.4	0.5	0.514286	0.514286	0.625	0.423077	0.5	0.510638	0.4	0.411765	0.692308	0.405405	0.5	0.4625	0.25	0.5	0.5	0.392857	0.392857	0.511111	0.6	0.464286	0.666667	0.464286	0.5	0.380282	0.52381
		Paeonia lactiflora 5	0.407407	0.39759	0.434783	0.408	0.483871	0.44186	0.352941	0.428571	0.52381	0.56	0.428571	0.375	0.428571	0.375	0.411765	0.46875	0.235294	0.638298	0.588235	0.428571	0.4	0.5	0.514286	0.514286	0.625	0.423077	0.5	0.510638	0.4	0.411765	0.615385	0.405405	0.5	0.475	0.25	0.5	0.5	0.392857	0.428571	0.488889	0.6	0.464286	0.666667	0.464286	0.487179	0.380282	0.52381
		Paeonia lactiflora 6	0.407407	0.39759	0.434783	0.408	0.483871	0.44186	0.352941	0.428571	0.545455	0.56	0.428571	0.375	0.428571	0.375	0.411765	0.46875	0.25	0.625	0.588235	0.428571	0.423077	0.493151	0.514286	0.514286	0.625	0.423077	0.5	0.510638	0.4	0.411765	0.615385	0.405405	0.5	0.481013	0.25	0.5	0.5	0.392857	0.428571	0.488889	0.571429	0.448276	0.666667	0.464286	0.487179	0.380282	0.52381
		Paeonia lactiflora 7	0.407407	0.39759	0.434783	0.408	0.483871	0.44186	0.352941	0.428571	0.545455	0.56	0.428571	0.375	0.428571	0.375	0.411765	0.46875	0.25	0.625	0.588235	0.428571	0.4	0.5	0.514286	0.514286	0.625	0.423077	0.5	0.510638	0.4	0.411765	0.615385	0.405405	0.5	0.475	0.25	0.5	0.5	0.392857	0.428571	0.488889	0.571429	0.448276	0.6875	0.481481	0.487179	0.380282	0.52381
		Paeonia lactiflora 8	0.407407	0.39759	0.434783	0.408	0.483871	0.44186	0.352941	0.428571	0.571429	0.56	0.444444	0.375	0.444444	0.375	0.411765	0.46875	0.25	0.625	0.588235	0.4375	0.4	0.5	0.514286	0.514286	0.625	0.423077	0.5	0.510638	0.4	0.411765	0.692308	0.405405	0.5	0.475	0.25	0.5	0.538462	0.37931	0.428571	0.488889	0.571429	0.448276	0.666667	0.464286	0.5	0.380282	0.52381
		Paeonia lactiflora 9	0.407407	0.39759	0.434783	0.408	0.483871	0.44186	0.352941	0.428571	0.545455	0.56	0.428571	0.375	0.428571	0.375	0.411765	0.46875	0.25	0.625	0.588235	0.428571	0.4	0.5	0.514286	0.509615	0.625	0.423077	0.5	0.510638	0.4	0.411765	0.615385	0.405405	0.5	0.475	0.25	0.5	0.5	0.392857	0.428571	0.488889	0.6	0.464286	0.666667	0.464286	0.487179	0.380282	0.52381
		Paeonia ludlowii	0.392857	0.390244	0.4375	0.418033	0.492063	0.434109	0.3125	0.428571	0.571429	0.56	0.432432	0.363636	0.432432	0.363636	0.388889	0.483871	0.263158	0.608696	0.617647	0.4375	0.434783	0.5	0.514286	0.509615	0.625	0.423077	0.52381	0.525773	0.4	0.411765	0.642857	0.388889	0.481481	0.474359	0.142857	0.486486	0.428571	0.428571	0.407407	0.478261	0.571429	0.448276	0.666667	0.464286	0.487179	0.385714	0.478261
		Paeonia lutea	0.392857	0.390244	0.4375	0.418033	0.507937	0.434109	0.3125	0.428571	0.571429	0.56	0.444444	0.375	0.444444	0.375	0.388889	0.483871	0.263158	0.608696	0.59375	0.4375	0.434783	0.5	0.514286	0.509615	0.625	0.423077	0.511628	0.525773	0.4	0.411765	0.642857	0.388889	0.481481	0.474359	0.142857	0.486486	0.428571	0.428571	0.407407	0.478261	0.571429	0.448276	0.666667	0.464286	0.475	0.391304	0.5
		Paeonia mairei	0.407407	0.39759	0.434783	0.408	0.483871	0.44186	0.352941	0.428571	0.52381	0.56	0.428571	0.375	0.428571	0.375	0.411765	0.46875	0.25	0.625	0.588235	0.428571	0.4	0.5	0.514286	0.509615	0.625	0.423077	0.5	0.510638	0.4	0.411765	0.615385	0.405405	0.5	0.475	0.25	0.5	0.5	0.392857	0.428571	0.488889	0.6	0.464286	0.666667	0.464286	0.487179	0.380282	0.52381
		Paeonia obovata 1	0.407407	0.402439	0.434783	0.408	0.483871	0.44186	0.352941	0.428571	0.571429	0.56	0.444444	0.375	0.444444	0.375	0.411765	0.46875	0.25	0.625	0.575758	0.4375	0.4	0.5	0.514286	0.514286	0.625	0.423077	0.5	0.510638	0.4	0.411765	0.692308	0.405405	0.52	0.469136	0.333333	0.485714	0.5	0.392857	0.428571	0.488889	0.615385	0.433333	0.666667	0.464286	0.5	0.380282	0.52381
		Paeonia obovata 2	0.366667	0.395062	0.422222	0.412698	0.492063	0.4375	0.352941	0.428571	0.571429	0.56	0.444444	0.375	0.444444	0.375	0.411765	0.46875	0.25	0.625	0.575758	0.4375	0.4	0.5	0.514286	0.514286	0.625	0.423077	0.5	0.510638	0.4	0.411765	0.692308	0.405405	0.52	0.469136	0.333333	0.485714	0.5	0.392857	0.428571	0.5	0.571429	0.448276	0.666667	0.464286	0.5	0.380282	0.52381
		Paeonia obovata 3	0.407407	0.402439	0.434783	0.408	0.483871	0.44186	0.352941	0.428571	0.571429	0.56	0.444444	0.375	0.444444	0.375	0.411765	0.46875	0.25	0.625	0.575758	0.4375	0.4	0.5	0.514286	0.514286	0.625	0.423077	0.5	0.510638	0.4	0.411765	0.692308	0.405405	0.52	0.469136	0.333333	0.485714	0.5	0.392857	0.428571	0.488889	0.615385	0.433333	0.666667	0.464286	0.5	0.380282	0.52381
		Paeonia obovata var. japonica	0.366667	0.395062	0.422222	0.412698	0.492063	0.4375	0.352941	0.428571	0.571429	0.56	0.444444	0.375	0.444444	0.375	0.411765	0.46875	0.25	0.625	0.575758	0.4375	0.4	0.5	0.514286	0.514286	0.625	0.423077	0.5	0.510638	0.4	0.411765	0.692308	0.405405	0.52	0.469136	0.333333	0.485714	0.5	0.392857	0.428571	0.5	0.571429	0.448276	0.666667	0.464286	0.5	0.380282	0.52381
		Paeonia ostii 1	0.407407	0.39759	0.456522	0.408	0.492063	0.434109	0.333333	0.413793	0.571429	0.56	0.444444	0.375	0.444444	0.375	0.4375	0.454545	0.263158	0.608696	0.606061	0.428571	0.384615	0.513889	0.514286	0.509615	0.625	0.423077	0.475	0.53	0.4	0.411765	0.692308	0.388889	0.481481	0.481013	0.142857	0.486486	0.428571	0.428571	0.407407	0.478261	0.571429	0.448276	0.666667	0.464286	0.487179	0.385714	0.52381
		Paeonia ostii 2	0.407407	0.39759	0.456522	0.408	0.492063	0.434109	0.333333	0.413793	0.571429	0.56	0.457143	0.375	0.457143	0.375	0.4375	0.454545	0.263158	0.6	0.606061	0.428571	0.4	0.506849	0.514286	0.509615	0.625	0.423077	0.487805	0.525253	0.4	0.411765	0.666667	0.405405	0.481481	0.481013	0.142857	0.486486	0.428571	0.428571	0.407407	0.478261	0.571429	0.448276	0.666667	0.464286	0.487179	0.385714	0.55
		Paeonia ostii 3	0.407407	0.39759	0.456522	0.408	0.492063	0.434109	0.333333	0.413793	0.571429	0.56	0.457143	0.375	0.457143	0.375	0.4375	0.454545	0.263158	0.6	0.606061	0.428571	0.4	0.506849	0.514286	0.509615	0.625	0.423077	0.487805	0.525253	0.4	0.411765	0.666667	0.405405	0.481481	0.481013	0.142857	0.486486	0.428571	0.428571	0.407407	0.478261	0.571429	0.448276	0.666667	0.464286	0.487179	0.385714	0.55
		Paeonia ostii 4	0.407407	0.39759	0.456522	0.408	0.492063	0.434109	0.333333	0.413793	0.571429	0.56	0.457143	0.375	0.457143	0.375	0.4375	0.454545	0.263158	0.6	0.606061	0.428571	0.4	0.506849	0.514286	0.509615	0.625	0.423077	0.487805	0.525253	0.4	0.411765	0.666667	0.405405	0.481481	0.481013	0.142857	0.486486	0.428571	0.428571	0.407407	0.478261	0.571429	0.448276	0.666667	0.464286	0.487179	0.385714	0.55
		Paeonia potaninii	0.392857	0.390244	0.446809	0.414634	0.492063	0.434109	0.3125	0.428571	0.571429	0.56	0.444444	0.375	0.444444	0.375	0.388889	0.483871	0.263158	0.608696	0.617647	0.446809	0.434783	0.5	0.514286	0.509615	0.625	0.423077	0.511628	0.525773	0.4	0.411765	0.642857	0.388889	0.481481	0.474359	0.142857	0.486486	0.428571	0.428571	0.407407	0.478261	0.571429	0.448276	0.666667	0.464286	0.487179	0.385714	0.5
		Paeonia qiui	0.407407	0.39759	0.468085	0.41129	0.492063	0.434109	0.333333	0.413793	0.571429	0.56	0.444444	0.375	0.444444	0.375	0.4375	0.454545	0.263158	0.608696	0.59375	0.428571	0.4	0.506849	0.514286	0.509615	0.625	0.423077	0.487805	0.520408	0.5	0.4	0.692308	0.388889	0.481481	0.481013	0.142857	0.486486	0.428571	0.428571	0.407407	0.478261	0.571429	0.448276	0.666667	0.464286	0.487179	0.385714	0.55
		Paeonia rockii 1	0.407407	0.39759	0.456522	0.408	0.492063	0.434109	0.333333	0.413793	0.571429	0.56	0.444444	0.375	0.444444	0.375	0.4375	0.454545	0.263158	0.608696	0.59375	0.428571	0.4	0.506849	0.514286	0.509615	0.625	0.423077	0.487805	0.520408	0.5	0.4	0.692308	0.405405	0.481481	0.481013	0.142857	0.486486	0.428571	0.428571	0.407407	0.478261	0.571429	0.448276	0.666667	0.464286	0.487179	0.385714	0.52381
		Paeonia rockii 2	0.407407	0.39759	0.468085	0.41129	0.492063	0.434109	0.333333	0.413793	0.571429	0.56	0.444444	0.375	0.444444	0.375	0.4375	0.454545	0.263158	0.608696	0.59375	0.428571	0.4	0.506849	0.514286	0.509615	0.625	0.423077	0.487805	0.520408	0.5	0.4	0.692308	0.388889	0.481481	0.481013	0.142857	0.486486	0.428571	0.428571	0.407407	0.478261	0.571429	0.448276	0.666667	0.464286	0.487179	0.385714	0.55
		Paeonia rockii 3	0.407407	0.39759	0.456522	0.408	0.484375	0.4375	0.285714	0.433333	0.571429	0.56	0.444444	0.375	0.444444	0.375	0.4375	0.454545	0.263158	0.6	0.606061	0.428571	0.384615	0.513889	0.514286	0.509615	0.625	0.423077	0.487805	0.525253	0.4	0.411765	0.692308	0.388889	0.481481	0.481013	0.142857	0.486486	0.428571	0.428571	0.407407	0.478261	0.571429	0.448276	0.666667	0.464286	0.487179	0.385714	0.52381
		Paeonia rockii subsp. taibaishanica	0.407407	0.39759	0.456522	0.408	0.492063	0.434109	0.333333	0.413793	0.55	0.576923	0.444444	0.375	0.444444	0.375	0.4375	0.454545	0.263158	0.608696	0.606061	0.428571	0.384615	0.513889	0.514286	0.509615	0.625	0.423077	0.5	0.520408	0.4	0.411765	0.692308	0.388889	0.481481	0.481013	0.142857	0.486486	0.428571	0.428571	0.407407	0.478261	0.571429	0.448276	0.666667	0.464286	0.5	0.380282	0.545455
		Paeonia suffruticosa 1	0.407407	0.39759	0.456522	0.408	0.492063	0.434109	0.333333	0.413793	0.571429	0.56	0.444444	0.375	0.444444	0.375	0.4375	0.454545	0.263158	0.6	0.606061	0.44	0.4	0.506849	0.514286	0.509615	0.625	0.423077	0.487805	0.525253	0.4	0.411765	0.692308	0.388889	0.481481	0.481013	0.142857	0.486486	0.428571	0.413793	0.407407	0.478261	0.571429	0.448276	0.666667	0.464286	0.487179	0.385714	0.55
		Paeonia suffruticosa 2	0.407407	0.39759	0.456522	0.408	0.492063	0.434109	0.333333	0.413793	0.571429	0.56	0.457143	0.368421	0.457143	0.368421	0.4375	0.454545	0.263158	0.6	0.606061	0.44	0.4	0.506849	0.514286	0.509615	0.625	0.423077	0.487805	0.525253	0.4	0.411765	0.692308	0.388889	0.481481	0.481013	0.142857	0.486486	0.428571	0.428571	0.407407	0.478261	0.571429	0.448276	0.666667	0.464286	0.487179	0.385714	0.55
		Paeonia suffruticosa 3	0.407407	0.39759	0.456522	0.408	0.492063	0.434109	0.333333	0.413793	0.571429	0.56	0.457143	0.368421	0.457143	0.368421	0.4375	0.454545	0.263158	0.6	0.606061	0.44	0.4	0.506849	0.514286	0.509615	0.625	0.423077	0.487805	0.525253	0.4	0.411765	0.692308	0.388889	0.481481	0.481013	0.142857	0.486486	0.428571	0.428571	0.407407	0.478261	0.571429	0.448276	0.666667	0.464286	0.487179	0.385714	0.55
		Paeonia suffruticosa 4	0.407407	0.39759	0.456522	0.408	0.492063	0.434109	0.333333	0.413793	0.55	0.56	0.444444	0.375	0.444444	0.375	0.4375	0.454545	0.263158	0.6	0.606061	0.44	0.4	0.506849	0.514286	0.509615	0.625	0.423077	0.487805	0.525253	0.4	0.411765	0.692308	0.388889	0.481481	0.481013	0.142857	0.486486	0.428571	0.413793	0.407407	0.478261	0.6	0.464286	0.666667	0.464286	0.487179	0.385714	0.55
		Paeonia suffruticosa 5	0.407407	0.39759	0.456522	0.408	0.492063	0.434109	0.333333	0.413793	0.55	0.56	0.457143	0.368421	0.457143	0.368421	0.4375	0.454545	0.25	0.613636	0.606061	0.44	0.4	0.506849	0.514286	0.509615	0.625	0.423077	0.487805	0.525253	0.4	0.411765	0.692308	0.388889	0.481481	0.481013	0.142857	0.486486	0.428571	0.428571	0.407407	0.478261	0.6	0.464286	0.666667	0.464286	0.487179	0.385714	0.55
		Paeonia suffruticosa 6	0.407407	0.39759	0.456522	0.408	0.492063	0.434109	0.333333	0.413793	0.571429	0.56	0.457143	0.368421	0.457143	0.368421	0.4375	0.454545	0.263158	0.6	0.606061	0.44	0.4	0.506849	0.514286	0.509615	0.625	0.423077	0.487805	0.525253	0.4	0.411765	0.692308	0.388889	0.481481	0.481013	0.142857	0.486486	0.428571	0.428571	0.407407	0.478261	0.571429	0.448276	0.666667	0.464286	0.487179	0.385714	0.55
		Paeonia suffruticosa 7	0.407407	0.39759	0.456522	0.408	0.492063	0.434109	0.333333	0.413793	0.571429	0.56	0.444444	0.375	0.444444	0.375	0.4375	0.454545	0.263158	0.608696	0.59375	0.428571	0.4	0.506849	0.514286	0.509615	0.625	0.423077	0.487805	0.520408	0.5	0.4	0.692308	0.388889	0.481481	0.481013	0.142857	0.486486	0.428571	0.428571	0.407407	0.478261	0.571429	0.448276	0.666667	0.464286	0.487179	0.385714	0.52381
		Paeonia suffruticosa 8	0.407407	0.39759	0.456522	0.408	0.492063	0.434109	0.333333	0.413793	0.571429	0.56	0.457143	0.368421	0.457143	0.368421	0.4375	0.454545	0.263158	0.6	0.606061	0.44	0.4	0.506849	0.514286	0.509615	0.625	0.423077	0.487805	0.525253	0.4	0.411765	0.692308	0.388889	0.481481	0.481013	0.142857	0.486486	0.428571	0.428571	0.407407	0.478261	0.571429	0.448276	0.666667	0.464286	0.487179	0.385714	0.55
		Paeonia suffruticosa 9	0.37931	0.390244	0.428571	0.413223	0.492063	0.4375	0.3125	0.428571	0.571429	0.56	0.457143	0.368421	0.457143	0.368421	0.388889	0.483871	0.263158	0.608696	0.606061	0.44898	0.434783	0.5	0.514286	0.509615	0.625	0.423077	0.511628	0.525773	0.4	0.411765	0.642857	0.388889	0.481481	0.474359	0.142857	0.486486	0.428571	0.428571	0.384615	0.489362	0.571429	0.448276	0.666667	0.464286	0.487805	0.385714	0.5
		Paeonia suffruticosa 10	0.407407	0.39759	0.456522	0.408	0.492063	0.434109	0.333333	0.413793	0.55	0.56	0.444444	0.375	0.444444	0.375	0.4375	0.454545	0.263158	0.608696	0.606061	0.428571	0.4	0.506849	0.514286	0.509615	0.625	0.423077	0.487805	0.520408	0.5	0.4	0.692308	0.388889	0.481481	0.481013	0.142857	0.486486	0.428571	0.428571	0.407407	0.478261	0.571429	0.448276	0.666667	0.464286	0.487179	0.385714	0.52381
		Paeonia suffruticosa 11	0.407407	0.39759	0.456522	0.408	0.492063	0.434109	0.333333	0.413793	0.571429	0.56	0.457143	0.368421	0.457143	0.368421	0.4375	0.454545	0.263158	0.6	0.606061	0.44	0.4	0.506849	0.514286	0.509615	0.625	0.423077	0.487805	0.525253	0.4	0.411765	0.692308	0.388889	0.481481	0.481013	0.142857	0.486486	0.428571	0.428571	0.407407	0.478261	0.571429	0.448276	0.666667	0.464286	0.487179	0.385714	0.55
		Paeonia veitchii 1	0.392857	0.402439	0.446809	0.41129	0.483871	0.44186	0.375	0.413793	0.571429	0.56	0.444444	0.375	0.444444	0.375	0.4375	0.484848	0.25	0.625	0.6	0.456522	0.4	0.5	0.514286	0.514286	0.625	0.423077	0.488889	0.515789	0.4	0.411765	0.692308	0.405405	0.481481	0.475	0.333333	0.514286	0.5	0.392857	0.466667	0.465116	0.571429	0.448276	0.666667	0.464286	0.5	0.380282	0.52381
		Paeonia veitchii 2	0.407407	0.39759	0.458333	0.414634	0.483871	0.44186	0.352941	0.428571	0.571429	0.56	0.444444	0.375	0.444444	0.375	0.411765	0.46875	0.25	0.625	0.588235	0.4375	0.4	0.5	0.514286	0.514286	0.625	0.423077	0.5	0.510638	0.4	0.411765	0.692308	0.405405	0.518519	0.461538	0.25	0.5	0.5	0.392857	0.428571	0.488889	0.571429	0.448276	0.666667	0.464286	0.5	0.380282	0.545455
Penthoraceae		Penthorum chinense	0.6	0.38961	0.4	0.427419	0.545455	0.45	0.230769	0.4	0.571429	0.48	0.5	0.276923	0.5	0.276923	0.461538	0.448276	0.263158	0.586957	0.551724	0.46	0.409091	0.5	0.517241	0.495495	0.833333	0.448276	0.387097	0.553571	0.4	0.526316	0.615385	0.431818	0.458333	0.506024	0.5	0.432432	0.411765	0.44	0.5	0.54386	0.533333	0.482759	0.533333	0.433333	0.40625	0.443038	0.47619
Saxifragaceae		Astilbe chinensis	0.464286	0.390244	0.294118	0.459854	0.48	0.4375	0.333333	0.387097	0.590909	0.458333	0.535714	0.31746	0.535714	0.31746	0.454545	0.5	0.3	0.630435	0.548387	0.465517	0.583333	0.4625	0.551724	0.491071	0.25	0.483871	0.444444	0.543689	0.25	0.526316	0.583333	0.418605	0.478261	0.511905	0.25	0.459459	0.466667	0.48	0.461538	0.509091	0.529412	0.481481	0.470588	0.481481	0.428571	0.447761	0.444444
		Astilbe koreana	0.464286	0.390244	0.294118	0.459854	0.469388	0.441379	0.333333	0.387097	0.590909	0.458333	0.535714	0.31746	0.535714	0.31746	0.454545	0.5	0.3	0.630435	0.548387	0.474576	0.583333	0.469136	0.551724	0.491071	0.25	0.5	0.444444	0.543689	0.25	0.526316	0.583333	0.418605	0.478261	0.511905	0.25	0.447368	0.466667	0.48	0.461538	0.509091	0.529412	0.481481	0.470588	0.481481	0.428571	0.447761	0.444444
		Astilbe rivularis	0.464286	0.382716	0.342857	0.448529	0.48	0.4375	0.333333	0.387097	0.590909	0.458333	0.518519	0.3125	0.518519	0.3125	0.5	0.516129	0.277778	0.604167	0.5	0.474576	0.576923	0.461538	0.551724	0.491071	0.5	0.483871	0.447368	0.544554	0.25	0.555556	0.538462	0.428571	0.5	0.518072	0.2	0.459459	0.466667	0.48	0.481481	0.5	0.529412	0.481481	0.470588	0.481481	0.4	0.463768	0.444444
		Astilboides tabularis	0.407407	0.395062	0.333333	0.459259	0.472727	0.435714	0.357143	0.375	0.545455	0.478261	0.555556	0.34375	0.555556	0.34375	0.454545	0.484848	0.263158	0.617021	0.555556	0.5	0.608696	0.47561	0.535714	0.491071	0.6	0.5	0.4375	0.550459	0.25	0.526316	0.666667	0.431818	0.47619	0.529412	0.25	0.461538	0.428571	0.518519	0.52	0.519231	0.529412	0.5	0.470588	0.464286	0.394737	0.457143	0.5
		Bergenia purpurascens 1	0.428571	0.395062	0.305556	0.459259	0.446429	0.438849	0.357143	0.375	0.52381	0.458333	0.535714	0.34375	0.535714	0.34375	0.384615	0.5	0.263158	0.617021	0.607143	0.464286	0.625	0.4875	0.518519	0.495575	0.75	0.483871	0.4	0.560748	0.25	0.55	0.666667	0.409091	0.47619	0.53012	0.333333	0.45	0.4	0.538462	0.52	0.518519	0.529412	0.5	0.470588	0.481481	0.358974	0.485714	0.5
		Bergenia purpurascens 2	0.428571	0.395062	0.297297	0.462687	0.446429	0.438849	0.357143	0.375	0.52381	0.458333	0.535714	0.34375	0.535714	0.34375	0.384615	0.5	0.263158	0.617021	0.586207	0.462963	0.625	0.4875	0.518519	0.491071	0.75	0.483871	0.4	0.560748	0.25	0.55	0.666667	0.418605	0.47619	0.535714	0.25	0.461538	0.4	0.538462	0.52	0.518519	0.529412	0.5	0.470588	0.481481	0.358974	0.485714	0.5
		Bergenia scopulosa	0.428571	0.395062	0.305556	0.459259	0.436364	0.442857	0.357143	0.375	0.52381	0.458333	0.535714	0.34375	0.535714	0.34375	0.384615	0.5	0.263158	0.617021	0.607143	0.45614	0.625	0.4875	0.518519	0.495575	0.75	0.483871	0.4	0.560748	0.25	0.55	0.692308	0.404762	0.47619	0.535714	0.333333	0.45	0.4	0.538462	0.52	0.5	0.529412	0.5	0.470588	0.481481	0.368421	0.478873	0.5
		Boykinia aconitifolia	0.40625	0.402597	0.305556	0.451852	0.545455	0.435714	0.333333	0.375	0.52381	0.48	0.571429	0.3125	0.571429	0.3125	0.363636	0.517241	0.263158	0.617021	0.5	0.5	0.625	0.45	0.535714	0.490909	0.5	0.483871	0.354839	0.577982	0.4	0.529412	0.692308	0.454545	0.5	0.505882	0.25	0.461538	0.461538	0.5	0.458333	0.518519	0.555556	0.461538	0.470588	0.481481	0.384615	0.457143	0.45
		Chrysosplenium album	0.4	0.365854	0.323529	0.428571	0.553571	0.416058	0.181818	0.371429	0.529412	0.444444	0.5	0.349206	0.5	0.349206	0.333333	0.53125	0.277778	0.604167	0.5	0.483871	0.7	0.526316	0.571429	0.486486	1	0.466667	0.40625	0.541284	0.333333	0.5	0.727273	0.444444	0.5	0.55	0.5	0.411765	0.5	0.483871	0.478261	0.45283	0.466667	0.535714	0.333333	0.533333	0.470588	0.452055	0.529412
		Chrysosplenium alternifolium 1	0.344828	0.371795	0.257143	0.449275	0.533333	0.416667	0.285714	0.375	0.529412	0.464286	0.48	0.353846	0.48	0.353846	0.454545	0.533333	0.238095	0.590909	0.555556	0.453125	0.55	0.532468	0.535714	0.495495	1	0.433333	0.333333	0.572816	0.333333	0.5	0.7	0.466667	0.541667	0.530864	0.5	0.447368	0.5	0.5	0.55	0.5	0.4	0.535714	0.4375	0.481481	0.428571	0.464789	0.5
		Chrysosplenium alternifolium 2	0.344828	0.371795	0.25	0.452555	0.557377	0.412214	0.285714	0.375	0.529412	0.464286	0.48	0.353846	0.48	0.353846	0.454545	0.533333	0.210526	0.617021	0.555556	0.453125	0.55	0.532468	0.535714	0.5	1	0.451613	0.333333	0.572816	0.333333	0.5	0.7	0.466667	0.56	0.5375	0.5	0.447368	0.5	0.5	0.55	0.5	0.4	0.535714	0.4375	0.481481	0.428571	0.464789	0.5
		Chrysosplenium aureobracteatum	0.423077	0.3625	0.3125	0.432624	0.527273	0.427536	0.153846	0.393939	0.5	0.4	0.518519	0.333333	0.518519	0.333333	0.333333	0.53125	0.3	0.608696	0.538462	0.460317	0.681818	0.506667	0.555556	0.495575	1	0.466667	0.424242	0.554545	0.333333	0.526316	0.727273	0.431818	0.478261	0.5375	0.5	0.459459	0.5	0.483871	0.454545	0.472727	0.466667	0.535714	0.333333	0.533333	0.485714	0.438356	0.533333
		Chrysosplenium axillare	0.407407	0.361446	0.342105	0.422222	0.517857	0.411765	0.285714	0.333333	0.588235	0.461538	0.481481	0.349206	0.481481	0.349206	0.444444	0.548387	0.333333	0.6	0.538462	0.461538	0.608696	0.526316	0.555556	0.491071	1	0.433333	0.416667	0.528846	0.333333	0.555556	0.833333	0.439024	0.454545	0.531646	0.5	0.447368	0.5	0.466667	0.478261	0.490196	0.466667	0.535714	0.5	0.518519	0.459459	0.43662	0.529412
		Chrysosplenium biondianum	0.448276	0.384615	0.277778	0.427536	0.517857	0.416058	0.166667	0.382353	0.5	0.464286	0.518519	0.333333	0.518519	0.333333	0.363636	0.533333	0.294118	0.591837	0.541667	0.435484	0.64	0.513514	0.555556	0.491071	0.666667	0.448276	0.378378	0.528846	0.5	0.5	0.727273	0.428571	0.44	0.539474	0.6	0.459459	0.461538	0.517241	0.473684	0.5	0.466667	0.535714	0.4375	0.5	0.441176	0.459459	0.4375
		Chrysosplenium carnosum	0.346154	0.37037	0.285714	0.435714	0.517241	0.422222	0.25	0.382353	0.5	0.448276	0.5	0.322581	0.5	0.322581	0.4	0.533333	0.263158	0.595745	0.538462	0.46875	0.4	0.791667	0.555556	0.491228	1	0.483871	0.533333	0.491228	0.5	0.6	0.7	0.466667	0.541667	0.531646	0.333333	0.461538	0.5	0.5	0.526316	0.490196	0.466667	0.535714	0.4375	0.5	0.428571	0.472222	0.533333
		Chrysosplenium davidianum	0.357143	0.358974	0.297297	0.437956	0.508475	0.41791	0.333333	0.352941	0.470588	0.518519	0.517241	0.333333	0.517241	0.333333	0.4	0.5625	0.25	0.608696	0.464286	0.484375	0.5	0.532468	0.555556	0.486486	1	0.466667	0.416667	0.519231	0.333333	0.526316	0.777778	0.431818	0.538462	0.519481	0.6	0.447368	0.5	0.5	0.545455	0.482143	0.4	0.535714	0.388889	0.461538	0.444444	0.450704	0.466667
		Chrysosplenium delavayi	0.444444	0.371795	0.315789	0.433824	0.528302	0.428571	0.166667	0.382353	0.5	0.461538	0.518519	0.333333	0.518519	0.333333	0.3	0.516129	0.294118	0.591837	0.5	0.46875	0.625	0.513158	0.555556	0.491071	0.833333	0.448276	0.394737	0.54902	0.5	0.5	0.8	0.431818	0.391304	0.551282	0.5	0.447368	0.416667	0.533333	0.421053	0.469388	0.466667	0.535714	0.4375	0.5	0.454545	0.459459	0.466667
		Chrysosplenium echinus	0.461538	0.3875	0.314286	0.421429	0.537037	0.407143	0.230769	0.363636	0.5	0.428571	0.5	0.344262	0.5	0.344262	0.4	0.5	0.277778	0.583333	0.518519	0.483871	0.611111	0.544304	0.555556	0.491071	1	0.433333	0.424242	0.542056	0.333333	0.526316	0.8	0.446809	0.47619	0.5375	0.75	0.459459	0.5	0.5	0.5	0.490909	0.466667	0.535714	0.411765	0.5	0.485714	0.452055	0.4375
		Chrysosplenium fauriei	0.416667	0.3875	0.314286	0.421429	0.535714	0.405797	0.230769	0.363636	0.5	0.428571	0.5	0.344262	0.5	0.344262	0.4	0.517241	0.277778	0.583333	0.518519	0.491803	0.611111	0.544304	0.555556	0.491071	1	0.433333	0.424242	0.542056	0.333333	0.526316	0.727273	0.456522	0.47619	0.5375	0.75	0.459459	0.5	0.517241	0.5	0.490909	0.466667	0.535714	0.411765	0.5	0.472222	0.444444	0.4375
		Chrysosplenium flagelliferum	0.37931	0.367089	0.272727	0.432624	0.527273	0.416058	0.285714	0.37931	0.529412	0.428571	0.5	0.33871	0.5	0.33871	0.454545	0.5625	0.235294	0.604167	0.592593	0.476923	0.545455	0.519481	0.538462	0.495575	0.833333	0.433333	0.323529	0.52381	0.333333	0.5	0.777778	0.409091	0.416667	0.531646	0.5	0.447368	0.454545	0.46875	0.5	0.482143	0.4	0.576923	0.4	0.518519	0.428571	0.472222	0.529412
		Chrysosplenium forrestii	0.423077	0.367089	0.333333	0.434783	0.525424	0.428571	0.25	0.382353	0.5	0.482759	0.538462	0.328125	0.538462	0.328125	0.25	0.558824	0.263158	0.574468	0.461538	0.484848	0.444444	0.769231	0.571429	0.5	0.8	0.5	0.264706	0.518868	0.5	0.555556	0.7	0.456522	0.538462	0.525641	0.75	0.407407	0.5	0.5	0.631579	0.5	0.428571	0.5	0.4375	0.482759	0.454545	0.452055	0.533333
		Chrysosplenium giraldianum	0.384615	0.375	0.27027	0.437956	0.525424	0.41791	0.25	0.363636	0.5	0.482759	0.518519	0.333333	0.518519	0.333333	0.4	0.548387	0.263158	0.595745	0.52	0.477612	0.5	0.531646	0.555556	0.491071	0.8	0.466667	0.388889	0.543689	0.333333	0.526316	0.818182	0.444444	0.56	0.512821	0.4	0.459459	0.461538	0.517241	0.545455	0.5	0.466667	0.535714	0.4	0.517241	0.441176	0.465753	0.533333
		Chrysosplenium glossophyllum	0.37037	0.345679	0.27027	0.445255	0.508475	0.41791	0.333333	0.352941	0.5	0.5	0.5	0.322581	0.5	0.322581	0.363636	0.586207	0.277778	0.583333	0.444444	0.492308	0.55	0.531646	0.555556	0.486486	1	0.466667	0.363636	0.541284	0.333333	0.526316	0.727273	0.44186	0.56	0.512821	0.5	0.447368	0.5	0.5	0.565217	0.490909	0.428571	0.517241	0.388889	0.461538	0.441176	0.445946	0.466667
		Chrysosplenium grayanum	0.375	0.373494	0.365854	0.416667	0.534483	0.407407	0.307692	0.34375	0.625	0.464286	0.444444	0.365079	0.444444	0.365079	0.444444	0.5	0.315789	0.638298	0.576923	0.463768	0.619048	0.539474	0.571429	0.486486	1	0.433333	0.459459	0.514019	0.666667	0.473684	0.8	0.444444	0.45	0.536585	0.666667	0.416667	0.545455	0.483871	0.454545	0.490909	0.466667	0.535714	0.4375	0.5	0.411765	0.438356	0.5
		Chrysosplenium griffithii	0.384615	0.37037	0.297297	0.437956	0.525424	0.41791	0.307692	0.363636	0.5	0.482759	0.518519	0.333333	0.518519	0.333333	0.454545	0.53125	0.277778	0.583333	0.5	0.47619	0.578947	0.5125	0.551724	0.504587	1	0.451613	0.351351	0.54902	0.333333	0.526316	0.7	0.444444	0.5	0.532468	0.5	0.447368	0.5	0.5	0.545455	0.491228	0.428571	0.517241	0.4375	0.5	0.428571	0.465753	0.5
		Chrysosplenium griffithii var. intermedium	0.407407	0.358025	0.297297	0.437956	0.525424	0.421053	0.307692	0.363636	0.5	0.482759	0.518519	0.333333	0.518519	0.333333	0.4	0.545455	0.277778	0.583333	0.481481	0.467742	0.578947	0.5125	0.551724	0.504587	1	0.451613	0.351351	0.54902	0.333333	0.526316	0.7	0.444444	0.5	0.532468	0.5	0.447368	0.5	0.5	0.545455	0.491228	0.428571	0.517241	0.411765	0.518519	0.416667	0.472222	0.5
		Chrysosplenium henryi	0.37037	0.345679	0.27027	0.445255	0.508475	0.41791	0.333333	0.352941	0.5	0.5	0.517241	0.322581	0.517241	0.322581	0.363636	0.566667	0.277778	0.583333	0.444444	0.484375	0.55	0.531646	0.555556	0.486486	1	0.466667	0.363636	0.541284	0.333333	0.526316	0.727273	0.44186	0.56	0.512821	0.5	0.447368	0.5	0.5	0.565217	0.490909	0.428571	0.517241	0.388889	0.461538	0.428571	0.452055	0.466667
		Chrysosplenium hydrocotylifolium	0.448276	0.368421	0.3	0.423611	0.534483	0.426471	0.266667	0.387097	0.529412	0.482759	0.551724	0.316667	0.551724	0.316667	0.222222	0.545455	0.3	0.617021	0.565217	0.441176	0.526316	0.531646	0.535714	0.495495	1	0.451613	0.405405	0.514563	0.25	0.5	0.6	0.434783	0.52	0.538462	0.6	0.461538	0.5	0.5	0.47619	0.5	0.470588	0.538462	0.4375	0.5	0.444444	0.470588	0.588235
		Chrysosplenium japonicum	0.344828	0.371795	0.257143	0.449275	0.533333	0.416667	0.285714	0.375	0.529412	0.464286	0.48	0.353846	0.48	0.353846	0.454545	0.533333	0.238095	0.590909	0.555556	0.453125	0.55	0.532468	0.535714	0.495495	1	0.433333	0.333333	0.572816	0.333333	0.5	0.7	0.466667	0.541667	0.530864	0.5	0.447368	0.5	0.5	0.55	0.5	0.4	0.535714	0.4375	0.481481	0.428571	0.464789	0.5
		Chrysosplenium kamtschaticum	0.458333	0.378049	0.314286	0.421429	0.545455	0.402878	0.230769	0.363636	0.5	0.407407	0.5	0.35	0.5	0.35	0.4	0.5	0.277778	0.583333	0.518519	0.483871	0.555556	0.544304	0.555556	0.491071	1	0.433333	0.424242	0.542056	0.333333	0.526316	0.727273	0.456522	0.47619	0.5375	0.75	0.459459	0.5	0.5	0.5	0.490909	0.466667	0.535714	0.411765	0.5	0.472222	0.444444	0.466667
		Chrysosplenium kiotense	0.458333	0.373494	0.30303	0.425532	0.527273	0.427536	0.307692	0.333333	0.5	0.428571	0.5	0.33871	0.5	0.33871	0.461538	0.533333	0.277778	0.604167	0.56	0.461538	0.714286	0.532468	0.555556	0.486486	1	0.433333	0.4375	0.53271	0.5	0.529412	0.818182	0.422222	0.5	0.512821	0.666667	0.447368	0.5	0.5	0.5	0.5	0.466667	0.535714	0.4375	0.5	0.441176	0.445946	0.470588
		Chrysosplenium lanuginosum 1	0.4	0.358025	0.305556	0.434783	0.525424	0.425373	0.307692	0.34375	0.5	0.448276	0.538462	0.323077	0.538462	0.323077	0.333333	0.53125	0.315789	0.595745	0.535714	0.460317	0.444444	0.530864	0.538462	0.491071	1	0.448276	0.342857	0.543689	0.333333	0.526316	0.7	0.444444	0.52	0.525641	0.666667	0.447368	0.5	0.5	0.545455	0.482143	0.428571	0.517241	0.470588	0.464286	0.411765	0.479452	0.5
		Chrysosplenium lanuginosum 2	0.4	0.358025	0.305556	0.434783	0.525424	0.425373	0.307692	0.34375	0.5	0.448276	0.538462	0.323077	0.538462	0.323077	0.333333	0.53125	0.315789	0.595745	0.535714	0.460317	0.444444	0.530864	0.538462	0.491071	1	0.448276	0.342857	0.543689	0.333333	0.526316	0.7	0.444444	0.52	0.525641	0.666667	0.447368	0.5	0.5	0.545455	0.482143	0.428571	0.517241	0.470588	0.464286	0.411765	0.479452	0.5
		Chrysosplenium lectus-cochleae	0.384615	0.378049	0.314286	0.431655	0.508475	0.425373	0.153846	0.393939	0.529412	0.423077	0.518519	0.34375	0.518519	0.34375	0.333333	0.53125	0.277778	0.604167	0.551724	0.433333	0.619048	0.526316	0.555556	0.491071	1	0.451613	0.424242	0.53271	0.333333	0.5	0.727273	0.434783	0.454545	0.5375	0.666667	0.457143	0.454545	0.483871	0.454545	0.472727	0.428571	0.551724	0.333333	0.533333	0.470588	0.459459	0.5
		Chrysosplenium macrophyllum	0.413793	0.358974	0.30303	0.425532	0.526316	0.426471	0.266667	0.387097	0.5	0.466667	0.551724	0.316667	0.551724	0.316667	0.333333	0.5625	0.277778	0.604167	0.521739	0.424242	0.52381	0.538462	0.535714	0.495495	1	0.448276	0.371429	0.528846	0.25	0.5	0.7	0.413043	0.52	0.551282	0.5	0.487179	0.5	0.5	0.47619	0.5	0.470588	0.538462	0.4375	0.5	0.457143	0.478873	0.5625
		Chrysosplenium macrospermum	0.384615	0.373494	0.294118	0.435714	0.517241	0.422222	0.153846	0.393939	0.529412	0.423077	0.518519	0.34375	0.518519	0.34375	0.333333	0.53125	0.315789	0.617021	0.517241	0.433333	0.65	0.519481	0.555556	0.491071	1	0.466667	0.40625	0.53271	0.333333	0.5	0.727273	0.434783	0.454545	0.5375	0.666667	0.457143	0.454545	0.483871	0.454545	0.472727	0.428571	0.551724	0.333333	0.533333	0.454545	0.453333	0.470588
		Chrysosplenium macrostemon	0.416667	0.3875	0.314286	0.421429	0.535714	0.405797	0.230769	0.363636	0.5	0.428571	0.5	0.344262	0.5	0.344262	0.4	0.517241	0.277778	0.583333	0.518519	0.491803	0.611111	0.544304	0.555556	0.491071	1	0.433333	0.424242	0.542056	0.333333	0.526316	0.727273	0.456522	0.47619	0.5375	0.75	0.459459	0.5	0.517241	0.5	0.490909	0.466667	0.535714	0.411765	0.5	0.472222	0.444444	0.4375
		Chrysosplenium microspermum	0.392857	0.384615	0.324324	0.437956	0.491228	0.433824	0.181818	0.393939	0.529412	0.444444	0.518519	0.333333	0.518519	0.333333	0.4	0.548387	0.333333	0.583333	0.533333	0.416667	0.619048	0.519481	0.535714	0.495495	1	0.451613	0.411765	0.541284	0.333333	0.526316	0.666667	0.452381	0.464286	0.539474	0.333333	0.461538	0.461538	0.517241	0.647059	0.482759	0.466667	0.535714	0.555556	0.5	0.447368	0.478261	0.421053
		Chrysosplenium nepalense	0.318182	0.352941	0.315789	0.416058	0.509091	0.419118	0.307692	0.3125	0.5625	0.5	0.481481	0.354839	0.481481	0.354839	0.444444	0.5	0.333333	0.625	0.545455	0.426471	0.565217	0.539474	0.555556	0.491071	1	0.451613	0.432432	0.542857	0.333333	0.526316	0.909091	0.439024	0.454545	0.531646	0.6	0.421053	0.5	0.482759	0.454545	0.5	0.466667	0.535714	0.4375	0.482759	0.444444	0.442857	0.5625
		Chrysosplenium nudicaule	0.407407	0.358974	0.305556	0.438849	0.517241	0.422222	0.307692	0.382353	0.5	0.5	0.518519	0.333333	0.518519	0.333333	0.4	0.548387	0.294118	0.571429	0.464286	0.483871	0.529412	0.512195	0.586207	0.490909	1	0.451613	0.333333	0.546296	0.333333	0.526316	0.7	0.444444	0.48	0.532468	0.5	0.447368	0.5	0.5	0.545455	0.491228	0.428571	0.517241	0.4375	0.5	0.441176	0.465753	0.533333
		Chrysosplenium pilosum 1	0.4	0.37037	0.314286	0.431655	0.517241	0.422222	0.153846	0.393939	0.529412	0.423077	0.518519	0.34375	0.518519	0.34375	0.333333	0.53125	0.277778	0.604167	0.551724	0.433333	0.619048	0.526316	0.555556	0.491071	1	0.466667	0.424242	0.537736	0.333333	0.5	0.727273	0.434783	0.454545	0.5375	0.666667	0.457143	0.454545	0.483871	0.454545	0.472727	0.428571	0.551724	0.333333	0.533333	0.470588	0.459459	0.5
		Chrysosplenium pilosum 2	0.423077	0.37037	0.30303	0.435714	0.526316	0.426471	0.153846	0.393939	0.529412	0.444444	0.5	0.344262	0.5	0.344262	0.333333	0.53125	0.315789	0.595745	0.52	0.444444	0.636364	0.526316	0.555556	0.491071	1	0.466667	0.375	0.54955	0.333333	0.5	0.727273	0.444444	0.5	0.525641	0.5	0.444444	0.5	0.483871	0.434783	0.472727	0.466667	0.535714	0.333333	0.533333	0.470588	0.452055	0.466667
		Chrysosplenium qinlingense	0.407407	0.3875	0.289474	0.433824	0.508772	0.419118	0.181818	0.4	0.529412	0.444444	0.518519	0.333333	0.518519	0.333333	0.363636	0.533333	0.266667	0.588235	0.541667	0.453125	0.590909	0.526316	0.555556	0.486486	0.8	0.466667	0.388889	0.552381	0.5	0.5	0.7	0.431818	0.416667	0.544304	0.5	0.447368	0.5	0.5	0.5	0.482143	0.466667	0.535714	0.4375	0.5	0.424242	0.453333	0.5
		Chrysosplenium ramosum	0.407407	0.379747	0.277778	0.434783	0.508772	0.419118	0.307692	0.424242	0.529412	0.444444	0.518519	0.333333	0.518519	0.333333	0.333333	0.566667	0.294118	0.591837	0.521739	0.460317	0.565217	0.519481	0.555556	0.486486	0.8	0.482759	0.378378	0.537736	0.5	0.5	0.7	0.409091	0.458333	0.538462	0.6	0.447368	0.461538	0.517241	0.55	0.491228	0.466667	0.535714	0.4375	0.5	0.472222	0.444444	0.5
		Chrysosplenium serreanum	0.346154	0.365854	0.257143	0.449275	0.5625	0.410853	0.266667	0.354839	0.529412	0.464286	0.5	0.34375	0.5	0.34375	0.4	0.533333	0.263158	0.595745	0.518519	0.453125	0.571429	0.519481	0.535714	0.495495	1	0.433333	0.361111	0.55	0.333333	0.526316	0.7	0.468085	0.541667	0.525	0.5	0.447368	0.5	0.5	0.578947	0.491525	0.466667	0.535714	0.4375	0.481481	0.444444	0.464789	0.5
		Chrysosplenium sinicum 1	0.347826	0.340909	0.325	0.422222	0.508772	0.422222	0.333333	0.333333	0.625	0.481481	0.481481	0.354839	0.481481	0.354839	0.5	0.484848	0.388889	0.604167	0.565217	0.426471	0.608696	0.539474	0.555556	0.491071	1	0.451613	0.472222	0.528302	0.333333	0.473684	0.8	0.454545	0.409091	0.531646	0.6	0.432432	0.5	0.5	0.47619	0.472727	0.466667	0.535714	0.5	0.466667	0.459459	0.450704	0.529412
		Chrysosplenium sinicum 2	0.347826	0.340909	0.325	0.422222	0.508772	0.422222	0.363636	0.366667	0.625	0.481481	0.481481	0.354839	0.481481	0.354839	0.5	0.484848	0.388889	0.604167	0.565217	0.426471	0.608696	0.539474	0.555556	0.491071	1	0.451613	0.472222	0.528302	0.333333	0.473684	0.8	0.454545	0.409091	0.531646	0.6	0.432432	0.5	0.5	0.47619	0.472727	0.466667	0.535714	0.5	0.466667	0.459459	0.450704	0.529412
		Chrysosplenium taibaishanense	0.357143	0.358974	0.277778	0.442029	0.508475	0.41791	0.333333	0.352941	0.5	0.482759	0.517241	0.306452	0.517241	0.306452	0.444444	0.529412	0.3	0.586957	0.464286	0.47619	0.52381	0.538462	0.517241	0.495413	1	0.448276	0.384615	0.514851	0.333333	0.526316	0.666667	0.444444	0.56	0.512821	0.666667	0.444444	0.538462	0.482759	0.545455	0.482143	0.428571	0.517241	0.388889	0.444444	0.457143	0.452055	0.466667
		Chrysosplenium uniflorum	0.384615	0.367089	0.305556	0.434783	0.525424	0.41791	0.307692	0.363636	0.5	0.482759	0.5	0.322581	0.5	0.322581	0.363636	0.566667	0.263158	0.595745	0.52	0.484848	0.55	0.518987	0.538462	0.495575	1	0.451613	0.352941	0.542857	0.333333	0.5	0.727273	0.454545	0.541667	0.518987	0.5	0.447368	0.5	0.5	0.545455	0.491228	0.466667	0.535714	0.4	0.517241	0.441176	0.465753	0.533333
		Chrysosplenium zhangjiajieense	0.413793	0.358974	0.3125	0.425532	0.534483	0.422222	0.266667	0.387097	0.5	0.466667	0.551724	0.322034	0.551724	0.322034	0.375	0.545455	0.277778	0.604167	0.521739	0.432836	0.55	0.531646	0.535714	0.495495	1	0.448276	0.361111	0.529412	0.25	0.5	0.666667	0.434783	0.5	0.538462	0.6	0.473684	0.5	0.5	0.47619	0.5	0.470588	0.538462	0.4375	0.5	0.457143	0.478873	0.529412
		Chrysosplenium zhouzhiense	0.37931	0.376623	0.235294	0.428571	0.491525	0.425373	0.333333	0.354839	0.5625	0.419355	0.481481	0.354839	0.481481	0.354839	0.454545	0.5625	0.25	0.622222	0.555556	0.4375	0.590909	0.52	0.555556	0.491071	1	0.448276	0.324324	0.56	0.333333	0.526316	0.733333	0.44186	0.5	0.526316	0.6	0.447368	0.538462	0.464286	0.52381	0.482143	0.466667	0.555556	0.4375	0.5	0.428571	0.479452	0.5625
		Heuchera abramsii	0.433333	0.405063	0.243243	0.470149	0.5	0.431655	0.428571	0.34375	0.52381	0.458333	0.592593	0.3125	0.592593	0.3125	0.4	0.5	0.277778	0.604167	0.580645	0.45614	0.65	0.488095	0.535714	0.491071	0.75	0.451613	0.46875	0.552381	0.25	0.555556	0.692308	0.418605	0.521739	0.518072	0.25	0.461538	0.5	0.518519	0.518519	0.54717	0.529412	0.481481	0.4	0.482759	0.425	0.449275	0.533333
		Heuchera alba	0.413793	0.407895	0.297297	0.462687	0.490909	0.434783	0.428571	0.34375	0.5	0.44	0.592593	0.3125	0.592593	0.3125	0.4	0.5	0.277778	0.604167	0.558824	0.454545	0.619048	0.488095	0.535714	0.491071	0.75	0.451613	0.411765	0.563107	0.25	0.555556	0.818182	0.431818	0.52381	0.505882	0.25	0.461538	0.538462	0.535714	0.518519	0.538462	0.529412	0.481481	0.4	0.482759	0.435897	0.442857	0.533333
		Heuchera caespitosa	0.433333	0.405063	0.243243	0.470149	0.5	0.431655	0.428571	0.34375	0.52381	0.458333	0.592593	0.3125	0.592593	0.3125	0.4	0.483871	0.277778	0.604167	0.580645	0.45614	0.65	0.488095	0.535714	0.491071	0.75	0.451613	0.46875	0.552381	0.25	0.555556	0.692308	0.418605	0.521739	0.518072	0.25	0.461538	0.5	0.518519	0.518519	0.54717	0.529412	0.481481	0.4	0.482759	0.425	0.449275	0.533333
		Heuchera eastwoodiae	0.413793	0.405063	0.27027	0.470149	0.509434	0.428571	0.428571	0.34375	0.52381	0.458333	0.571429	0.31746	0.571429	0.31746	0.4	0.5	0.277778	0.604167	0.548387	0.464286	0.666667	0.469136	0.535714	0.491071	0.75	0.451613	0.454545	0.561905	0.25	0.555556	0.75	0.431818	0.541667	0.52439	0.25	0.461538	0.538462	0.517241	0.5	0.54717	0.529412	0.481481	0.4375	0.464286	0.435897	0.442857	0.533333
		Heuchera grossulariifolia	0.413793	0.410256	0.277778	0.466667	0.490909	0.434783	0.428571	0.34375	0.5	0.44	0.592593	0.3125	0.592593	0.3125	0.4	0.5	0.277778	0.604167	0.545455	0.464286	0.619048	0.488095	0.535714	0.491071	0.75	0.451613	0.411765	0.563107	0.25	0.555556	0.818182	0.431818	0.5	0.511628	0.25	0.461538	0.538462	0.535714	0.518519	0.538462	0.529412	0.481481	0.4	0.482759	0.435897	0.442857	0.533333
		Heuchera longipetala	0.413793	0.405063	0.25	0.466667	0.509091	0.431655	0.428571	0.34375	0.52381	0.458333	0.571429	0.31746	0.571429	0.31746	0.4	0.5	0.294118	0.604167	0.53125	0.464286	0.636364	0.481928	0.535714	0.491071	0.75	0.451613	0.454545	0.552381	0.25	0.555556	0.75	0.431818	0.541667	0.52439	0.25	0.461538	0.538462	0.517241	0.5	0.54717	0.529412	0.481481	0.4	0.482759	0.435897	0.442857	0.533333
		Heuchera mexicana	0.4	0.410256	0.27027	0.470149	0.5	0.431655	0.428571	0.34375	0.5	0.48	0.571429	0.31746	0.571429	0.31746	0.4	0.5	0.277778	0.604167	0.53125	0.464286	0.636364	0.487805	0.535714	0.491071	0.75	0.451613	0.470588	0.557692	0.25	0.555556	0.75	0.431818	0.541667	0.52439	0.25	0.461538	0.538462	0.517241	0.5	0.54717	0.529412	0.481481	0.4	0.482759	0.435897	0.442857	0.533333
		Heuchera micrantha	0.413793	0.402597	0.277778	0.466667	0.490909	0.434783	0.428571	0.34375	0.5	0.44	0.592593	0.3125	0.592593	0.3125	0.4	0.5	0.277778	0.604167	0.558824	0.444444	0.619048	0.488095	0.535714	0.491071	0.75	0.451613	0.411765	0.563107	0.25	0.555556	0.818182	0.431818	0.52381	0.505882	0.25	0.461538	0.538462	0.535714	0.518519	0.538462	0.529412	0.481481	0.375	0.5	0.435897	0.442857	0.533333
		Heuchera parviflora var. saurensis	0.413793	0.402597	0.277778	0.466667	0.490909	0.434783	0.428571	0.34375	0.5	0.44	0.592593	0.3125	0.592593	0.3125	0.4	0.5	0.277778	0.604167	0.558824	0.454545	0.619048	0.488095	0.535714	0.491071	0.75	0.451613	0.411765	0.563107	0.25	0.555556	0.833333	0.418605	0.52381	0.505882	0.25	0.461538	0.538462	0.535714	0.518519	0.538462	0.529412	0.481481	0.4	0.482759	0.435897	0.442857	0.533333
		Heuchera parvifolia var. utahensis	0.413793	0.410256	0.277778	0.466667	0.481481	0.438849	0.428571	0.34375	0.5	0.44	0.592593	0.3125	0.592593	0.3125	0.333333	0.5	0.277778	0.604167	0.548387	0.465517	0.619048	0.488095	0.535714	0.491071	0.75	0.451613	0.411765	0.563107	0.25	0.555556	0.818182	0.431818	0.5	0.511628	0.25	0.461538	0.538462	0.535714	0.518519	0.538462	0.529412	0.481481	0.4	0.482759	0.435897	0.442857	0.533333
		Heuchera richardsonii	0.413793	0.402597	0.277778	0.466667	0.490909	0.434783	0.428571	0.34375	0.5	0.44	0.592593	0.3125	0.592593	0.3125	0.4	0.5	0.277778	0.604167	0.545455	0.464286	0.619048	0.488095	0.535714	0.491071	0.75	0.451613	0.411765	0.563107	0.25	0.555556	0.818182	0.431818	0.52381	0.505882	0.25	0.461538	0.538462	0.535714	0.518519	0.519231	0.529412	0.481481	0.4	0.482759	0.435897	0.442857	0.533333
		Heuchera villosa	0.413793	0.402597	0.277778	0.466667	0.490909	0.434783	0.428571	0.34375	0.5	0.44	0.592593	0.3125	0.592593	0.3125	0.4	0.5	0.277778	0.604167	0.545455	0.464286	0.619048	0.488095	0.535714	0.491071	0.75	0.451613	0.4	0.568627	0.25	0.555556	0.818182	0.431818	0.52381	0.505882	0.25	0.461538	0.538462	0.535714	0.518519	0.538462	0.529412	0.481481	0.4	0.5	0.421053	0.450704	0.533333
		Leptarrhena pyrolifolia	0.481481	0.378049	0.315789	0.453846	0.454545	0.435714	0.4	0.40625	0.52381	0.521739	0.5	0.34375	0.5	0.34375	0.4	0.5	0.277778	0.604167	0.538462	0.460317	0.666667	0.458824	0.5	0.5	0.5	0.483871	0.40625	0.560748	0.25	0.588235	0.571429	0.44186	0.434783	0.52381	0.166667	0.486486	0.5	0.5	0.52	0.5	0.529412	0.5	0.4375	0.461538	0.35	0.457143	0.4
		Micranthes melanocentra	0.482759	0.392405	0.357143	0.446154	0.431373	0.454545	0.428571	0.354839	0.56	0.45	0.483871	0.322581	0.483871	0.322581	0.363636	0.46875	0.235294	0.612245	0.56	0.467742	0.65	0.494118	0.535714	0.486486	0.8	0.466667	0.411765	0.514019	0.4	0.5	0.583333	0.44186	0.444444	0.525641	0.333333	0.45	0.533333	0.52	0.461538	0.528302	0.529412	0.5	0.428571	0.5	0.45	0.441176	0.444444
		Mitella diphylla 1	0.4	0.410256	0.27027	0.473684	0.5	0.42446	0.428571	0.34375	0.52381	0.458333	0.592593	0.3125	0.592593	0.3125	0.4	0.5	0.277778	0.604167	0.580645	0.45614	0.65	0.488095	0.535714	0.491071	0.75	0.451613	0.46875	0.552381	0.25	0.555556	0.692308	0.404762	0.521739	0.518072	0.25	0.461538	0.538462	0.5	0.481481	0.538462	0.529412	0.481481	0.4	0.482759	0.414634	0.455882	0.5
		Mitella diphylla 2	0.4	0.410256	0.27027	0.473684	0.5	0.42446	0.428571	0.34375	0.52381	0.458333	0.592593	0.3125	0.592593	0.3125	0.4	0.5	0.277778	0.604167	0.580645	0.45614	0.65	0.488095	0.535714	0.491071	0.75	0.451613	0.483871	0.54717	0.25	0.555556	0.692308	0.404762	0.521739	0.518072	0.25	0.461538	0.538462	0.5	0.5	0.54717	0.529412	0.481481	0.4	0.482759	0.414634	0.455882	0.5
		Mitella formosana	0.413793	0.405063	0.289474	0.466165	0.490566	0.435714	0.384615	0.363636	0.52381	0.458333	0.592593	0.3125	0.592593	0.3125	0.363636	0.516129	0.263158	0.617021	0.545455	0.473684	0.636364	0.487805	0.518519	0.495575	0.75	0.451613	0.40625	0.557692	0.25	0.555556	0.75	0.431818	0.521739	0.518072	0.4	0.486486	0.538462	0.517241	0.5	0.537037	0.529412	0.481481	0.4	0.482759	0.435897	0.442857	0.533333
		Mukdenia acanthifolia 1	0.407407	0.39759	0.342105	0.451128	0.464286	0.438849	0.357143	0.375	0.5	0.48	0.535714	0.34375	0.535714	0.34375	0.545455	0.454545	0.263158	0.617021	0.633333	0.483333	0.636364	0.47619	0.535714	0.491071	0.75	0.483871	0.419355	0.554545	0.333333	0.55	0.666667	0.422222	0.5	0.52381	0.25	0.461538	0.428571	0.518519	0.478261	0.527273	0.529412	0.5	0.444444	0.5	0.4	0.478261	0.5
		Mukdenia acanthifolia 2	0.407407	0.39759	0.342105	0.451128	0.464286	0.438849	0.357143	0.375	0.5	0.48	0.535714	0.34375	0.535714	0.34375	0.545455	0.454545	0.263158	0.617021	0.633333	0.47541	0.636364	0.47619	0.535714	0.491071	0.75	0.483871	0.419355	0.554545	0.333333	0.55	0.666667	0.422222	0.5	0.52381	0.25	0.461538	0.428571	0.518519	0.478261	0.527273	0.529412	0.5	0.444444	0.5	0.410256	0.485714	0.5
		Mukdenia acanthifolia 3	0.407407	0.39759	0.342105	0.451128	0.464286	0.438849	0.357143	0.375	0.5	0.48	0.535714	0.34375	0.535714	0.34375	0.545455	0.454545	0.263158	0.617021	0.633333	0.47541	0.636364	0.47619	0.535714	0.491071	0.75	0.483871	0.419355	0.554545	0.333333	0.55	0.666667	0.422222	0.5	0.52381	0.25	0.461538	0.428571	0.518519	0.478261	0.527273	0.529412	0.5	0.444444	0.5	0.4	0.478261	0.5
		Mukdenia rossii 1	0.407407	0.39759	0.351351	0.447761	0.464286	0.438849	0.357143	0.375	0.5	0.48	0.535714	0.34375	0.535714	0.34375	0.545455	0.454545	0.222222	0.604167	0.6	0.474576	0.608696	0.481928	0.535714	0.491071	0.75	0.483871	0.40625	0.559633	0.333333	0.55	0.666667	0.422222	0.5	0.52381	0.25	0.447368	0.428571	0.518519	0.478261	0.527273	0.529412	0.5	0.444444	0.5	0.4	0.478261	0.5
		Mukdenia rossii 2	0.407407	0.39759	0.351351	0.447761	0.464286	0.438849	0.357143	0.375	0.5	0.48	0.535714	0.34375	0.535714	0.34375	0.545455	0.454545	0.222222	0.604167	0.6	0.474576	0.608696	0.481928	0.535714	0.491071	0.75	0.483871	0.40625	0.559633	0.333333	0.55	0.666667	0.431818	0.5	0.52381	0.25	0.447368	0.428571	0.518519	0.478261	0.527273	0.529412	0.5	0.444444	0.5	0.4	0.478261	0.5
		Mukdenia rossii 3	0.407407	0.39759	0.351351	0.447761	0.464286	0.438849	0.357143	0.375	0.5	0.48	0.535714	0.34375	0.535714	0.34375	0.545455	0.454545	0.222222	0.604167	0.6	0.474576	0.608696	0.481928	0.535714	0.491071	0.75	0.483871	0.40625	0.559633	0.333333	0.55	0.666667	0.422222	0.5	0.52381	0.25	0.447368	0.428571	0.518519	0.478261	0.527273	0.529412	0.5	0.444444	0.5	0.390244	0.485294	0.5
		Mukdenia rossii 4	0.423077	0.392857	0.361111	0.447761	0.464286	0.438849	0.357143	0.375	0.5	0.48	0.535714	0.34375	0.535714	0.34375	0.545455	0.454545	0.222222	0.604167	0.6	0.474576	0.608696	0.481928	0.535714	0.491071	0.75	0.483871	0.40625	0.559633	0.333333	0.55	0.666667	0.422222	0.5	0.52381	0.25	0.447368	0.428571	0.518519	0.478261	0.527273	0.529412	0.5	0.444444	0.5	0.4	0.478261	0.5
		Mukdenia rossii 5	0.407407	0.39759	0.351351	0.447761	0.464286	0.438849	0.357143	0.375	0.5	0.48	0.555556	0.353846	0.555556	0.353846	0.545455	0.454545	0.222222	0.604167	0.6	0.474576	0.608696	0.481928	0.538462	0.485714	0.75	0.483871	0.40625	0.559633	0.333333	0.55	0.666667	0.422222	0.5	0.52381	0.25	0.447368	0.428571	0.518519	0.478261	0.527273	0.529412	0.5	0.444444	0.5	0.4	0.478261	0.5
		Oresitrophe rupifraga 1	0.448276	0.37037	0.324324	0.455224	0.45614	0.442029	0.357143	0.375	0.5	0.48	0.535714	0.34375	0.535714	0.34375	0.444444	0.470588	0.263158	0.617021	0.62069	0.474576	0.608696	0.481928	0.551724	0.491071	0.75	0.46875	0.40625	0.555556	0.333333	0.55	0.666667	0.431818	0.5	0.52381	0.25	0.461538	0.428571	0.518519	0.5	0.527273	0.529412	0.5	0.444444	0.5	0.4	0.478261	0.5
[truncated: 22 more rows]
[truncated: 53 more columns]
